# Supplementary material for: “Textual Prosody” Can Change Impressions of Reading in People With Normal Hearing and Hearing Loss
Source: Front Psychol. 2020 Dec 17;11:548619. doi: 10.3389/fpsyg.2020.548619 (PMC7773827; doi:10.3389/fpsyg.2020.548619)
Supplement: Supplementary file 1 [file Data_Sheet_1.xlsx]

## Sheet: Data Sheet 1
Experiment 1: First Group (Normal Hearing)
Thank you	Normal Hearing		Favorability											Readability														Emotionality
Set	ID	Age	Sex	3letter-Recorded-Like	3letter-Shuffled-Like	3letter-Constant-Like	6letter-Recorded-Like	6letter-Shuffled-Like	6letter-Constant-Like	12letter-Recorded-Like	12letter-Shuffled-Like	12letter-Constant-Like		Set	ID	Age	Sex	3letter-Recorded-Readable	3letter-Shuffled-Readable	3letter-Constant-Readable	6letter-Recorded-Readable	6letter-Shuffled-Readable	6letter-Constant-Readable	12letter-Recorded-Readable	12letter-Shuffled-Readable	12letter-Constant-Readable		Set	ID	Age	Sex	3letter-Recorded-Emotional	3letter-Shuffled-Emotional	3letter-Constant-Emotional	6letter-Recorded-Emotional	6letter-Shuffled-Emotional	6letter-Constant-Emotional	12letter-Recorded-Emotional	12letter-Shuffled-Emotional	12letter-Constant-Emotional
Set_a	ID_H_1	19	1	15	-5	10	25	40	50	40	20	10		Set_a	ID_H_1	19	1	0	-30	25	35	45	50	40	30	5		Set_a	ID_H_1	19	1	10	5	15	30	45	50	25	15	5
Set_a	ID_H_2	19	1	10	-10	10	25	50	45	25	30	-5		Set_a	ID_H_2	19	1	10	-15	-5	30	50	50	25	10	-5		Set_a	ID_H_2	19	1	50	35	25	45	45	50	30	10	-35
Set_a	ID_H_3	19	1	20	-10	15	35	30	35	10	20	20		Set_a	ID_H_3	19	1	15	-25	35	40	37.5	47.5	40	40	25		Set_a	ID_H_3	19	1	20	-25	45	35	32.5	47.5	30	15	30
Set_b	ID_H_4	19	1	40	-25	-20	40	45	50	50	35	-5		Set_b	ID_H_4	19	1	40	-20	20	40	50	50	50	40	15		Set_b	ID_H_4	19	1	20	-30	-10	40	45	50	50	40	0
Set_b	ID_H_5	19	1	40	-25	25	5	35	45	25	-10	30		Set_b	ID_H_5	19	1	35	-10	20	15	40	50	15	10	35		Set_b	ID_H_5	19	1	45	0	40	15	40	50	5	15	30
Set_b	ID_H_6	19	1	-5	-5	-15	-12.5	-10	20	-15	-15	-10		Set_b	ID_H_6	19	1	-5	-20	-10	0	-5	15	-25	-15	-10		Set_b	ID_H_6	19	1	0	15	-5	0	0	30	-5	0	-10
Set_c	ID_H_7	19	1	-25	-40	-20	15	30	25	30	30	-10		Set_c	ID_H_7	19	1	-25	-30	-15	25	0	30	37.5	25	10		Set_c	ID_H_7	19	1	30	15	5	25	35	40	40	35	10
Set_c	ID_H_8	19	1	15	-17.5	35	20	32.5	30	22.5	-17.5	2.5		Set_c	ID_H_8	19	1	-12.5	-42.5	12.5	12.5	27.5	37.5	10	-2.5	12.5		Set_c	ID_H_8	19	1	42.5	22.5	50	30	45	40	30	-7.5	0
Set_c	ID_H_9	19	1	5	-15	-10	35	15	20	-10	0	10		Set_c	ID_H_9	19	1	15	-20	-5	35	30	45	25	10	0		Set_c	ID_H_9	19	1	25	5	5	30	40	50	20	30	20
Set_d	ID_H_10	19	1	14	-16.5	27.5	40	47.5	35	7.5	-17.5	15		Set_d	ID_H_10	19	1	18.5	-22.5	45.5	50	46.5	42.5	25	0	15		Set_d	ID_H_10	19	1	20	5	50	47.5	50	42.5	32.5	-10	5
Set_d	ID_H_11	19	1	50	-15	10	20	25	30	5	30	5		Set_d	ID_H_11	19	1	50	-30	10	30	40	30	15	50	10		Set_d	ID_H_11	19	1	50	10	25	25	30	35	30	15	10
Set_d	ID_H_12	19	1	0	-10	-7.5	17.5	10	12.5	37.5	0	22.5		Set_d	ID_H_12	19	1	-5	-30	-17.5	10	10	10	35	5	27.5		Set_d	ID_H_12	19	1	42.5	-20	25	5	35	45	40	10	22.5
Set_d	ID_H_13	19	1	10	0	10	42.5	35	12.5	32.5	15	20		Set_d	ID_H_13	19	1	5	0	-2.5	45	27.5	25	7.5	40	15		Set_d	ID_H_13	19	1	10	-2.5	32.5	47.5	45	5	50	15	10
Set_a	ID_H_14	18	1	35	15	10	40	45	50	40	45	40		Set_a	ID_H_14	18	1	30	15	5	40	40	50	40	40	35		Set_a	ID_H_14	18	1	45	15	25	35	40	50	40	35	35
Set_a	ID_H_15	19	1	30	35	5	45	20	50	0	-40	10		Set_a	ID_H_15	19	1	30	10	15	45	20	50	5	5	-15		Set_a	ID_H_15	19	1	25	40	-25	45	-5	40	-10	-50	0
Set_a	ID_H_16	18	1	25	30	25	40	45	40	45	45	45		Set_a	ID_H_16	18	1	30	30	5	45	40	40	45	50	45		Set_a	ID_H_16	18	1	40	35	30	40	40	40	40	45	40
Set_a	ID_H_17	18	1	5	0	10	15	15	30	10	20	10		Set_a	ID_H_17	18	1	10	0	20	20	20	30	15	20	10		Set_a	ID_H_17	18	1	10	-5	10	20	15	30	5	15	5
Set_b	ID_H_19	18	1	0	5	15	40	35	50	20	-15	-10		Set_b	ID_H_19	18	1	5	-25	0	35	25	50	35	-30	10		Set_b	ID_H_19	18	1	30	40	40	35	30	50	-30	-25	-5
Set_b	ID_H_20	18	1	50	42.5	47.5	35	50	50	5	12.5	22.5		Set_b	ID_H_20	18	1	47.5	47.5	50	45	48.5	50	23	22.5	35		Set_b	ID_H_20	18	1	50	47.5	50	45	50	50	25	22.5	32.5
Set_b	ID_H_21	18	1	5	45	20	50	50	50	40	30	45		Set_b	ID_H_21	18	1	10	30	20	40	40	50	17.5	30	45		Set_b	ID_H_21	18	1	20	50	40	45	40	50	32.5	12.5	27
Set_c	ID_H_22	18	1	45	-5	-20	40	0	50	45	50	40		Set_c	ID_H_22	18	1	-15	-25	-30	25	0	40	45	40	50		Set_c	ID_H_22	18	1	45	0	0	40	5	40	30	20	25
Set_c	ID_H_23	18	1	35	-30	0	35	40	40	5	45	30		Set_c	ID_H_23	18	1	0	-35	-40	40	40	40	40	45	35		Set_c	ID_H_23	18	1	40	40	30	40	40	40	40	45	35
Set_c	ID_H_24	18	1	30	40	5	30	35	30	30	-5	10		Set_c	ID_H_24	18	1	50	10	25	30	45	-10	35	-20	10		Set_c	ID_H_24	18	1	40	30	45	5	50	-10	35	-10	5
Set_c	ID_H_25	22	1	15	15	20	5	45	40	20	5	25		Set_c	ID_H_25	22	1	15	25	35	10	30	50	25	10	30		Set_c	ID_H_25	22	1	15	40	30	20	40	50	10	-5	20
Set_c	ID_H_26	18	1	-15	0	-25	40	35	50	5	25	5		Set_c	ID_H_26	18	1	5	20	-25	40	35	40	5	-30	0		Set_c	ID_H_26	18	1	10	10	30	35	15	50	15	20	20
Set_d	ID_H_27	18	1	45	30	20	50	35	40	15	25	20		Set_d	ID_H_27	18	1	30	30	10	50	40	50	20	30	15		Set_d	ID_H_27	18	1	50	40	40	50	45	50	10	30	10
Set_d	ID_H_28	18	1	-5	-2.5	0	5	5	40	30	-5	20		Set_d	ID_H_28	18	1	-15	0	-15	25	0	40	45	20	17.5		Set_d	ID_H_28	18	1	15	25	-25	20	10	50	25	7.5	25
Set_d	ID_H_29	18	1	-2.5	2.5	-12.5	-2.5	0	30	-10	10	-5		Set_d	ID_H_29	18	1	0	0	-17.5	12.5	0	25	-10	22.5	-2.5		Set_d	ID_H_29	18	1	5	5	-27.5	5	5	20	-10	10	0
Set_d	ID_H_30	18	1	-10	5	5	15	20	20	30	15	20		Set_d	ID_H_30	18	1	-10	-15	5	20	20	20	25	15	20		Set_d	ID_H_30	18	1	5	5	15	10	20	10	15	10	10
Telegram			Favorability											Readability														Emotionality
Set	ID	Age	Sex	3letter-Recorded-Like	3letter-Shuffled-Like	3letter-Constant-Like	6letter-Recorded-Like	6letter-Shuffled-Like	6letter-Constant-Like	12letter-Recorded-Like	12letter-Shuffled-Like	12letter-Constant-Like		Set	ID	Age	Sex	3letter-Recorded-Readable	3letter-Shuffled-Readable	3letter-Constant-Readable	6letter-Recorded-Readable	6letter-Shuffled-Readable	6letter-Constant-Readable	12letter-Recorded-Readable	12letter-Shuffled-Readable	12letter-Constant-Readable		Set	ID	Age	Sex	3letter-Recorded-Emotional	3letter-Shuffled-Emotional	3letter-Constant-Emotional	6letter-Recorded-Emotional	6letter-Shuffled-Emotional	6letter-Constant-Emotional	12letter-Recorded-Emotional	12letter-Shuffled-Emotional	12letter-Constant-Emotional
Set_a	ID_H_1	19	1	0	-20	20	50	30	20	-20	-20	20		Set_a	ID_H_1	19	1	-20	-20	20	50	40	10	10	-10	30		Set_a	ID_H_1	19	1	0	-10	-20	50	30	20	10	-40	20
Set_a	ID_H_2	19	1	10	-30	-20	40	20	40	-10	-40	10		Set_a	ID_H_2	19	1	10	-40	-40	40	-10	50	20	-40	-10		Set_a	ID_H_2	19	1	-30	-40	50	40	20	40	20	-50	20
Set_a	ID_H_3	19	1	40	40	40	30	40	40	30	50	4		Set_a	ID_H_3	19	1	50	-20	50	50	30	50	45	40	40		Set_a	ID_H_3	19	1	30	30	30	40	30	45	30	10	30
Set_b	ID_H_4	19	1	30	-30	-40	50	40	40	-30	30	40		Set_b	ID_H_4	19	1	40	20	10	50	40	40	30	30	40		Set_b	ID_H_4	19	1	-30	-30	-30	50	40	40	-30	40	40
Set_b	ID_H_5	19	1	40	40	20	40	30	30	20	-30	0		Set_b	ID_H_5	19	1	50	30	20	40	40	30	20	10	0		Set_b	ID_H_5	19	1	40	30	30	40	40	40	30	20	30
Set_b	ID_H_6	19	1	0	-20	-15	0	-10	10	-10	0	-10		Set_b	ID_H_6	19	1	50	-20	-10	-10	-10	20	-20	-20	-20		Set_b	ID_H_6	19	1	-10	-10	-20	10	0	30	0	10	0
Set_c	ID_H_7	19	1	30	-20	30	50	50	50	30	20	30		Set_c	ID_H_7	19	1	-30	-40	30	40	30	50	50	50	40		Set_c	ID_H_7	19	1	-50	40	30	50	50	50	30	20	40
Set_c	ID_H_8	19	1	45	5	10	30	20	25	10	-20	-10		Set_c	ID_H_8	19	1	50	-15	-5	20	25	30	15	-30	-15		Set_c	ID_H_8	19	1	-10	20	40	25	30	30	-5	-50	-5
Set_c	ID_H_9	19	1	0	-40	-10	30	0	50	20	20	0		Set_c	ID_H_9	19	1	-20	-4	-40	50	20	50	0	0	0		Set_c	ID_H_9	19	1	0	0	40	50	20	-50	40	40	10
Set_d	ID_H_10	19	1	0	-30	-35	10	30	45	10	-10	5		Set_d	ID_H_10	19	1	20	-20	-30	10	40	30	10	-10	5		Set_d	ID_H_10	19	1	-50	-10	-20	15	30	50	40	10	10
Set_d	ID_H_11	19	1	0	-10	-10	10	-5	20	20	-20	20		Set_d	ID_H_11	19	1	0	10	-10	30	-30	30	30	-20	30		Set_d	ID_H_11	19	1	0	10	10	40	-10	30	10	10	10
Set_d	ID_H_12	19	1	-20	-10	-10	20	10	20	10	20	0		Set_d	ID_H_12	19	1	-20	-30	-30	10	10	20	20	10	-10		Set_d	ID_H_12	19	1	10	-25	-25	40	30	20	25	10	10
Set_d	ID_H_13	19	1	-10	50	10	30	45	50	50	-30	-30		Set_d	ID_H_13	19	1	-30	35	10	30	50	45	50	-40	-30		Set_d	ID_H_13	19	1	-30	45	35	30	50	45	50	-40	-30
Set_a	ID_H_14	18	1	30	30	20	50	40	30	30	30	-20		Set_a	ID_H_14	18	1	30	40	20	50	40	40	40	-10	-20		Set_a	ID_H_14	18	1	20	30	20	50	40	40	30	-20	-10
Set_a	ID_H_15	19	1	50	10	-10	0	10	30	40	20	-10		Set_a	ID_H_15	19	1	50	-10	-20	30	20	50	40	10	-10		Set_a	ID_H_15	19	1	50	20	0	-10	40	50	30	-40	-40
Set_a	ID_H_16	18	1	-30	20	30	20	50	30	50	40	0		Set_a	ID_H_16	18	1	-20	0	30	30	50	40	50	50	50		Set_a	ID_H_16	18	1	-20	20	40	30	50	40	40	40	40
Set_a	ID_H_17	18	1	30	10	-10	50	20	40	10	20	10		Set_a	ID_H_17	18	1	30	10	0	40	20	30	0	20	0		Set_a	ID_H_17	18	1	30	10	0	40	20	30	10	20	-10
Set_b	ID_H_19	18	1	0	-40	-40	10	40	10	-10	40	10		Set_b	ID_H_19	18	1	0	-40	-30	-20	30	-10	-10	30	10		Set_b	ID_H_19	18	1	30	40	40	20	20	30	-30	-20	-40
Set_b	ID_H_20	18	1	50	20	50	50	20	50	20	40	0		Set_b	ID_H_20	18	1	50	20	45	50	20	45	50	30	-10		Set_b	ID_H_20	18	1	50	30	45	50	45	50	30	50	-40
Set_b	ID_H_21	18	1	10	10	-20	10	50	50	10	30	-10		Set_b	ID_H_21	18	1	10	-10	-30	30	40	50	10	30	10		Set_b	ID_H_21	18	1	10	40	20	50	50	50	10	40	10
Set_c	ID_H_22	18	1	10	-20	20	50	50	20	50	-20	-10		Set_c	ID_H_22	18	1	-40	-40	0	40	40	0	10	0	-30		Set_c	ID_H_22	18	1	50	30	10	40	20	30	10	0	-20
Set_c	ID_H_23	18	1	40	-30	-30	40	40	40	35	30	-20		Set_c	ID_H_23	18	1	-30	-40	-45	40	40	30	45	40	40		Set_c	ID_H_23	18	1	45	30	30	40	40	45	30	-30	-30
Set_c	ID_H_24	18	1	-30	30	30	-30	-20	-40	-50	-50	-30		Set_c	ID_H_24	18	1	-20	50	30	30	30	40	-40	-40	20		Set_c	ID_H_24	18	1	0	50	50	-30	20	30	-30	-40	-30
Set_c	ID_H_25	22	1	40	0	-10	30	40	50	40	0	10		Set_c	ID_H_25	22	1	0	-10	-10	40	50	50	50	50	20		Set_c	ID_H_25	22	1	40	20	10	40	40	50	40	-20	-10
Set_c	ID_H_26	18	1	20	10	-20	40	40	50	50	-20	40		Set_c	ID_H_26	18	1	30	0	-20	20	30	40	-20	-30	-20		Set_c	ID_H_26	18	1	40	30	20	30	40	40	10	-20	-20
Set_d	ID_H_27	18	1	30	20	10	20	-10	50	-10	-10	-20		Set_d	ID_H_27	18	1	20	-10	-10	30	10	40	-10	-20	-10		Set_d	ID_H_27	18	1	50	50	40	-40	-10	40	-30	-20	-20
Set_d	ID_H_28	18	1	-40	-30	0	-20	-30	40	-20	-30	0		Set_d	ID_H_28	18	1	-30	-30	-10	-35	-30	40	30	20	-10		Set_d	ID_H_28	18	1	20	-30	10	-30	10	30	-10	0	0
Set_d	ID_H_29	18	1	-15	-30	-5	10	-20	-10	-25	-10	-30		Set_d	ID_H_29	18	1	-20	-30	-10	15	-20	0	-40	-10	-20		Set_d	ID_H_29	18	1	10	-30	20	20	-20	0	-35	-10	-40
Set_d	ID_H_30	18	1	-10	-10	-30	20	10	20	10	20	-10		Set_d	ID_H_30	18	1	-10	-10	-30	20	10	20	10	30	-10		Set_d	ID_H_30	18	1	10	-10	-10	20	10	20	10	20	-10
Weather Forecast			Favorability											Readability														Emotionality
Set	ID	Age	Sex	3letter-Recorded-Like	3letter-Shuffled-Like	3letter-Constant-Like	6letter-Recorded-Like	6letter-Shuffled-Like	6letter-Constant-Like	12letter-Recorded-Like	12letter-Shuffled-Like	12letter-Constant-Like		Set	ID	Age	Sex	3letter-Recorded-Readable	3letter-Shuffled-Readable	3letter-Constant-Readable	6letter-Recorded-Readable	6letter-Shuffled-Readable	6letter-Constant-Readable	12letter-Recorded-Readable	12letter-Shuffled-Readable	12letter-Constant-Readable		Set	ID	Age	Sex	3letter-Recorded-Emotional	3letter-Shuffled-Emotional	3letter-Constant-Emotional	6letter-Recorded-Emotional	6letter-Shuffled-Emotional	6letter-Constant-Emotional	12letter-Recorded-Emotional	12letter-Shuffled-Emotional	12letter-Constant-Emotional
Set_a	ID_H_1	19	1	10	10	20	40	30	40	30	30	10		Set_a	ID_H_1	19	1	20	20	-10	40	30	40	20	30	20		Set_a	ID_H_1	19	1	40	20	30	50	30	40	20	30	20
Set_a	ID_H_2	19	1	-10	-10	-20	40	20	30	10	20	50		Set_a	ID_H_2	19	1	-10	-30	-30	30	10	30	10	30	50		Set_a	ID_H_2	19	1	40	30	-10	45	30	30	10	20	20
Set_a	ID_H_3	19	1	0	0	-30	40	40	30	10	30	20		Set_a	ID_H_3	19	1	10	30	10	30	50	50	10	40	20		Set_a	ID_H_3	19	1	20	-30	10	20	30	40	15	20	30
Set_b	ID_H_4	19	1	-20	-40	-40	10	20	40	-20	10	-10		Set_b	ID_H_4	19	1	-40	-50	-50	30	30	50	-30	-20	-20		Set_b	ID_H_4	19	1	30	30	-50	30	40	40	-40	-40	-20
Set_b	ID_H_5	19	1	-5	-45	-10	-20	-5	-20	-20	-10	-10		Set_b	ID_H_5	19	1	-20	-50	-40	-5	20	-10	5	-5	5		Set_b	ID_H_5	19	1	-10	10	5	10	5	30	-10	-15	-10
Set_b	ID_H_6	19	1	-10	-20	-30	-5	10	0	-20	-10	0		Set_b	ID_H_6	19	1	-20	-15	-20	-10	0	0	-20	-20	-10		Set_b	ID_H_6	19	1	10	0	10	0	10	10	0	10	10
Set_c	ID_H_7	19	1	30	-30	-50	-10	30	40	30	50	20		Set_c	ID_H_7	19	1	20	-30	-50	30	40	40	30	50	40		Set_c	ID_H_7	19	1	10	20	-10	-30	30	20	-40	40	30
Set_c	ID_H_8	19	1	-40	-40	-50	40	0	30	-40	-10	0		Set_c	ID_H_8	19	1	-30	-50	-50	50	30	20	-30	-20	20		Set_c	ID_H_8	19	1	30	-40	-50	40	20	20	-30	-20	0
Set_c	ID_H_9	19	1	-10	0	0	20	0	0	0	0	0		Set_c	ID_H_9	19	1	-20	-30	-30	40	30	40	-20	0	0		Set_c	ID_H_9	19	1	20	10	10	10	40	40	10	10	0
Set_d	ID_H_10	19	1	-50	-50	-50	40	40	-40	50	-20	20		Set_d	ID_H_10	19	1	-40	-50	-40	40	40	-40	50	-20	-50		Set_d	ID_H_10	19	1	-40	-50	-50	40	40	-40	50	-40	-40
Set_d	ID_H_11	19	1	-40	-40	-30	10	40	40	-40	-10	-10		Set_d	ID_H_11	19	1	-30	-20	-30	20	40	40	-40	-20	-40		Set_d	ID_H_11	19	1	0	-10	0	10	20	40	-10	-10	0
Set_d	ID_H_12	19	1	-30	-45	-35	35	30	-15	-15	10	25		Set_d	ID_H_12	19	1	-30	-45	-35	20	30	10	-10	10	25		Set_d	ID_H_12	19	1	-10	10	-10	35	25	10	15	10	10
Set_d	ID_H_13	19	1	-25	-40	-20	30	0	30	30	-40	-50		Set_d	ID_H_13	19	1	-30	-40	-20	40	-25	30	30	-45	-45		Set_d	ID_H_13	19	1	0	10	0	-45	-20	30	30	-50	-50
Set_a	ID_H_30	18	1	10	10	10	20	30	10	10	10	20		Set_a	ID_H_30	18	1	10	10	10	20	20	10	20	10	30		Set_a	ID_H_30	18	1	10	-10	10	20	20	10	10	-10	20
Set_a	ID_H_24	19	1	-40	-30	-40	20	-10	-30	20	40	-10		Set_a	ID_H_24	19	1	-40	-30	-30	20	-10	-30	30	-20	-10		Set_a	ID_H_24	19	1	30	-40	30	30	10	-40	30	10	20
Set_a	ID_H_28	18	1	-40	-30	-50	40	30	30	0	-30	-20		Set_a	ID_H_28	18	1	-50	-40	-50	40	-10	50	30	-20	10		Set_a	ID_H_28	18	1	-45	0	-50	40	30	30	20	-10	-10
Set_a	ID_H_27	18	1	-20	-20	10	50	40	40	30	30	30		Set_a	ID_H_27	18	1	10	-40	10	50	40	50	20	20	30		Set_a	ID_H_27	18	1	40	40	20	40	40	50	-20	-30	10
Set_b	ID_H_25	18	1	-40	-40	-40	40	30	30	40	50	40		Set_b	ID_H_25	18	1	-50	-50	-50	40	30	40	30	50	50		Set_b	ID_H_25	18	1	0	10	10	20	10	10	-30	-50	0
Set_b	ID_H_16	18	1	0	-10	-10	25	45	0	50	50	50		Set_b	ID_H_16	18	1	10	-20	-10	20	40	30	40	50	50		Set_b	ID_H_16	18	1	20	10	10	20	40	30	30	30	40
Set_b	ID_H_29	18	1	20	5	10	-10	20	35	10	25	0		Set_b	ID_H_29	18	1	30	-35	15	20	25	35	15	25	30		Set_b	ID_H_29	18	1	10	10	-15	-40	20	35	0	0	-30
Set_b	ID_H_22	18	1	30	-30	-40	20	0	30	50	20	10		Set_b	ID_H_22	18	1	-10	-30	-30	0	-10	-20	40	30	50		Set_b	ID_H_22	18	1	40	0	0	-20	10	20	40	0	0
Set_c	ID_H_21	18	1	30	-50	-50	-20	-10	30	20	50	10		Set_c	ID_H_21	18	1	30	-50	-50	-20	-10	10	20	50	30		Set_c	ID_H_21	18	1	30	-20	-10	-10	-10	40	30	40	20
Set_c	ID_H_26	18	1	-40	-40	-40	-10	20	-40	30	30	40		Set_c	ID_H_26	18	1	-30	-40	-40	-20	30	30	30	20	40		Set_c	ID_H_26	18	1	40	30	-40	40	10	30	-20	-10	20
Set_c	ID_H_15	18	1	-20	-40	-20	50	30	30	10	-20	10		Set_c	ID_H_15	18	1	-10	-40	-20	40	40	30	20	10	-20		Set_c	ID_H_15	18	1	-10	-30	40	50	40	40	30	-10	0
Set_c	ID_H_14	22	1	20	35	-35	45	35	50	35	-10	30		Set_c	ID_H_14	22	1	35	20	-40	50	40	50	40	-25	35		Set_c	ID_H_14	22	1	10	20	-35	45	30	45	20	-10	10
Set_d	ID_H_17	18	1	-30	-40	-20	-10	20	10	10	20	30		Set_d	ID_H_17	18	1	-40	-40	-20	0	30	10	10	30	30		Set_d	ID_H_17	18	1	-10	-30	-10	0	30	10	10	10	30
Set_d	ID_H_20	18	1	25	-50	-45	45	50	50	35	0	30		Set_d	ID_H_20	18	1	35	-40	-20	30	0	45	40	-10	-10		Set_d	ID_H_20	18	1	20	-40	-20	30	2	45	30	0	30
Set_d	ID_H_23	18	1	20	-40	-40	30	30	40	40	40	40		Set_d	ID_H_23	18	1	-40	-50	-50	30	30	40	40	40	40		Set_d	ID_H_23	18	1	40	30	30	30	30	30	30	30	30
Set_d	ID_H_19	18	1	-50	-50	-50	30	40	30	50	50	30		Set_d	ID_H_19	18	1	-50	-50	-50	40	40	30	50	50	40		Set_d	ID_H_19	18	1	30	-30	-30	-40	-10	-40	-50	-50	-40
Eartuquake Warning			Favorability											Readability														Emotionality
Set	ID	Age	Sex	3letter-Recorded-Like	3letter-Shuffled-Like	3letter-Constant-Like	6letter-Recorded-Like	6letter-Shuffled-Like	6letter-Constant-Like	12letter-Recorded-Like	12letter-Shuffled-Like	12letter-Constant-Like		Set	ID	Age	Sex	3letter-Recorded-Readable	3letter-Shuffled-Readable	3letter-Constant-Readable	6letter-Recorded-Readable	6letter-Shuffled-Readable	6letter-Constant-Readable	12letter-Recorded-Readable	12letter-Shuffled-Readable	12letter-Constant-Readable		Set	ID	Age	Sex	3letter-Recorded-Emotional	3letter-Shuffled-Emotional	3letter-Constant-Emotional	6letter-Recorded-Emotional	6letter-Shuffled-Emotional	6letter-Constant-Emotional	12letter-Recorded-Emotional	12letter-Shuffled-Emotional	12letter-Constant-Emotional
Set_a	ID_H_1	19	1	10	-10	-30	-30	-10	-10	10	-20	-30		Set_a	ID_H_1	19	1	10	-10	-30	-10	10	-10	10	10	-20		Set_a	ID_H_1	19	1	-40	-40	-30	-40	-30	-10	-40	-30	-30
Set_a	ID_H_2	19	1	-10	-10	-30	30	-10	30	50	50	30		Set_a	ID_H_2	19	1	-20	-30	-20	30	10	30	50	50	50		Set_a	ID_H_2	19	1	30	40	30	20	10	30	20	5	5
Set_a	ID_H_3	19	1	-40	10	-50	10	-40	-40	-10	10	10		Set_a	ID_H_3	19	1	10	20	-40	40	0	20	-10	20	20		Set_a	ID_H_3	19	1	-10	-10	-30	-10	-10	0	-20	0	10
Set_b	ID_H_4	19	1	-50	-20	-50	20	-10	20	-20	30	40		Set_b	ID_H_4	19	1	20	-20	-50	50	10	30	20	40	40		Set_b	ID_H_4	19	1	-30	-30	-50	30	-20	10	-30	40	40
Set_b	ID_H_5	19	1	-50	-30	-40	-30	-5	-5	-40	5	-15		Set_b	ID_H_5	19	1	-30	-30	-20	5	10	15	-25	30	5		Set_b	ID_H_5	19	1	5	10	5	20	-5	20	10	10	10
Set_b	ID_H_6	19	1	-5	-10	-30	-5	-10	0	0	-5	5		Set_b	ID_H_6	19	1	-10	-10	-20	-10	-5	-10	5	0	0		Set_b	ID_H_6	19	1	5	5	-10	10	0	10	10	5	10
Set_c	ID_H_7	19	1	-40	-50	-20	20	20	40	50	30	50		Set_c	ID_H_7	19	1	-30	-40	30	20	30	40	50	30	50		Set_c	ID_H_7	19	1	10	-50	30	30	30	40	30	-30	20
Set_c	ID_H_8	19	1	-50	-50	-50	-30	10	-20	50	50	30		Set_c	ID_H_8	19	1	-40	-50	30	30	30	30	50	50	40		Set_c	ID_H_8	19	1	10	-40	30	20	20	30	50	50	50
Set_c	ID_H_9	19	1	-10	0	0	0	0	0	0	0	10		Set_c	ID_H_9	19	1	-40	-30	-20	20	-10	40	0	20	20		Set_c	ID_H_9	19	1	0	10	0	0	0	0	0	0	10
Set_d	ID_H_10	19	1	-30	-50	-50	-30	40	30	-30	40	40		Set_d	ID_H_10	19	1	-30	-50	-50	-40	40	50	40	40	40		Set_d	ID_H_10	19	1	40	50	30	50	40	-40	40	40	40
Set_d	ID_H_11	19	1	-50	-40	-50	10	-10	-10	-50	40	10		Set_d	ID_H_11	19	1	-50	-40	-50	10	10	10	10	40	15		Set_d	ID_H_11	19	1	0	0	0	40	10	-10	-10	40	10
Set_d	ID_H_12	19	1	-45	-40	-50	10	10	20	20	20	20		Set_d	ID_H_12	19	1	-20	-35	10	20	10	20	30	30	25		Set_d	ID_H_12	19	1	30	30	10	30	15	25	30	30	30
Set_d	ID_H_13	19	1	-30	-40	-40	-10	0	-40	0	15	-30		Set_d	ID_H_13	19	1	-35	-40	-30	-10	0	0	0	30	-40		Set_d	ID_H_13	19	1	-30	0	-30	-10	0	-45	0	30	-45
Set_a	ID_H_30	18	1	10	20	10	20	0	30	30	30	30		Set_a	ID_H_30	18	1	20	20	10	20	0	30	30	30	30		Set_a	ID_H_30	18	1	10	-30	-30	10	-10	20	10	-30	20
Set_a	ID_H_24	19	1	10	-40	-40	10	-30	40	20	10	-30		Set_a	ID_H_24	19	1	0	-10	-30	30	-40	30	30	10	-10		Set_a	ID_H_24	19	1	-10	-40	-40	20	-30	20	-30	20	0
Set_a	ID_H_28	18	1	-30	0	-20	40	-20	-35	30	-10	20		Set_a	ID_H_28	18	1	-20	-20	-30	50	-20	30	40	-10	30		Set_a	ID_H_28	18	1	10	-10	-10	35	10	-40	10	-10	10
Set_a	ID_H_27	18	1	10	10	10	30	20	50	30	30	30		Set_a	ID_H_27	18	1	-10	-10	10	20	30	50	30	30	20		Set_a	ID_H_27	18	1	40	50	50	20	30	40	0	20	-30
Set_b	ID_H_25	18	1	-40	-50	-50	20	10	0	10	0	10		Set_b	ID_H_25	18	1	-40	-50	-50	20	10	20	30	20	30		Set_b	ID_H_25	18	1	0	10	0	-10	-10	0	-10	0	-30
Set_b	ID_H_16	18	1	10	0	30	30	10	30	50	40	50		Set_b	ID_H_16	18	1	0	20	30	30	10	20	40	50	50		Set_b	ID_H_16	18	1	20	20	30	30	20	30	30	30	40
Set_b	ID_H_29	18	1	-10	-40	-15	-10	15	20	10	5	-15		Set_b	ID_H_29	18	1	-10	-35	-25	-20	25	25	10	20	-5		Set_b	ID_H_29	18	1	5	-40	10	-20	20	25	5	10	-5
Set_b	ID_H_22	18	1	-10	-50	-40	20	0	-10	40	40	0		Set_b	ID_H_22	18	1	-40	-50	-50	10	20	-30	40	40	40		Set_b	ID_H_22	18	1	30	20	0	10	10	-30	20	30	10
Set_c	ID_H_21	18	1	0	-40	10	30	-30	30	-30	30	30		Set_c	ID_H_21	18	1	-10	-30	10	-30	30	20	-10	30	10		Set_c	ID_H_21	18	1	10	-10	10	-10	-30	20	-50	10	30
Set_c	ID_H_26	18	1	-40	-40	-40	30	10	-30	20	20	20		Set_c	ID_H_26	18	1	-30	-40	-40	30	-20	-30	20	30	30		Set_c	ID_H_26	18	1	30	20	20	30	20	10	10	30	0
Set_c	ID_H_15	18	1	10	-40	-30	50	10	10	50	40	40		Set_c	ID_H_15	18	1	30	-50	-40	50	10	30	40	30	40		Set_c	ID_H_15	18	1	40	40	40	40	40	40	-40	-10	10
Set_c	ID_H_14	22	1	-30	20	30	25	-35	30	35	40	40		Set_c	ID_H_14	22	1	-40	30	40	30	-40	40	35	40	45		Set_c	ID_H_14	22	1	-35	20	30	25	-35	-35	40	30	30
Set_d	ID_H_17	18	1	-10	-20	-30	10	-20	-20	30	-10	20		Set_d	ID_H_17	18	1	-10	-30	20	30	10	0	30	0	20		Set_d	ID_H_17	18	1	0	0	0	10	-10	0	10	0	0
Set_d	ID_H_20	18	1	-50	-45	-45	20	-10	20	25	20	20		Set_d	ID_H_20	18	1	-50	-50	-45	20	-5	45	40	20	40		Set_d	ID_H_20	18	1	-45	-50	-35	45	-10	10	40	-10	35
Set_d	ID_H_23	18	1	-30	-30	-30	30	40	30	40	40	40		Set_d	ID_H_23	18	1	-40	-50	-45	-20	40	30	50	40	40		Set_d	ID_H_23	18	1	30	-40	-40	30	30	30	-30	30	-30
Set_d	ID_H_19	18	1	40	-30	-30	20	50	50	-40	40	50		Set_d	ID_H_19	18	1	50	-30	-30	20	50	50	20	40	50		Set_d	ID_H_19	18	1	-30	40	50	30	-30	-50	30	-30	-30
Four Texts			Favorability											Readability														Emotionality
Set	ID	Age	Sex	3letter-Recorded-Like	3letter-Shuffled-Like	3letter-Constant-Like	6letter-Recorded-Like	6letter-Shuffled-Like	6letter-Constant-Like	12letter-Recorded-Like	12letter-Shuffled-Like	12letter-Constant-Like		Set	ID	Age	Sex	3letter-Recorded-Readable	3letter-Shuffled-Readable	3letter-Constant-Readable	6letter-Recorded-Readable	6letter-Shuffled-Readable	6letter-Constant-Readable	12letter-Recorded-Readable	12letter-Shuffled-Readable	12letter-Constant-Readable		Set	ID	Age	Sex	3letter-Recorded-Emotional	3letter-Shuffled-Emotional	3letter-Constant-Emotional	6letter-Recorded-Emotional	6letter-Shuffled-Emotional	6letter-Constant-Emotional	12letter-Recorded-Emotional	12letter-Shuffled-Emotional	12letter-Constant-Emotional
Set_a	ID_H_1	19	1	8.75	-6.25	5	21.25	22.5	25	15	2.5	2.5		Set_a	ID_H_1	19	1	0.25	-5	6.25	23.75	26.25	27.5	15	15	16.25		Set_a	ID_H_1	19	1	17.25	4	-3.75	22.5	18.75	17.5	6.25	-1.25	1.25
Set_a	ID_H_2	19	1	0	-15	-15	33.75	20	36.25	18.75	15	21.25		Set_a	ID_H_2	19	1	2.75	-26.25	-26.25	20	20	35	21.25	12.5	21.25		Set_a	ID_H_2	19	1	19.75	6.5	23.75	42.5	31.25	35	17.5	2.5	6.25
Set_a	ID_H_3	19	1	5	10	-6.25	28.75	17.5	16.25	10	27.5	13.5		Set_a	ID_H_3	19	1	19	-1.25	28.75	20	39.375	36.875	28.75	27.5	26.25		Set_a	ID_H_3	19	1	22.25	-6	18.75	21.25	15.625	30.625	16.25	11.25	17.5
Set_b	ID_H_4	19	1	0	-28.75	-37.5	30	23.75	37.5	-5	26.25	16.25		Set_b	ID_H_4	19	1	10.25	-7.5	-10	17.5	42.5	37.5	20	17.5	18.75		Set_b	ID_H_4	19	1	9.75	-7.25	-30	22.5	18.75	40	-10	12.5	-2.5
Set_b	ID_H_5	19	1	6.25	-15	-1.25	-1.25	13.75	12.5	-3.75	-11.25	1.25		Set_b	ID_H_5	19	1	16.5	-15	-7.5	7.5	26.25	20	13.75	-2.5	17.5		Set_b	ID_H_5	19	1	23.5	10.25	20	18.75	22.5	35	5	10	15
Set_b	ID_H_6	19	1	-5	-13.75	-22.5	-5.625	-5	7.5	-11.25	-7.5	-3.75		Set_b	ID_H_6	19	1	6.5	-16.25	-12.5	-10	-6.25	7.5	-18.75	-12.5	-10		Set_b	ID_H_6	19	1	4.75	1.5	-2.5	3.75	0	20	-1.25	7.5	2.5
Set_c	ID_H_7	19	1	-1.25	-35	-15	18.75	32.5	38.75	35	32.5	22.5		Set_c	ID_H_7	19	1	-8.5	-32.5	-18.75	31.25	22.5	37.5	39.375	43.75	30		Set_c	ID_H_7	19	1	2.25	19	8.75	-1.25	36.25	35	15	33.75	27.5
Set_c	ID_H_8	19	1	-7.5	-25.625	-13.75	15	15.625	16.25	10.625	0.625	5.625		Set_c	ID_H_8	19	1	2.125	-36.875	-23.125	28.125	28.125	29.375	6.25	-0.625	16.875		Set_c	ID_H_8	19	1	20.375	0.875	12.5	13.75	31.25	27.5	3.75	-11.875	11.25
Set_c	ID_H_9	19	1	-3.75	-13.75	-5	21.25	3.75	17.5	2.5	5	5		Set_c	ID_H_9	19	1	-6	-23.5	-26.25	26.25	25	31.25	11.25	2.5	5		Set_c	ID_H_9	19	1	16	4	13.75	25	25	10	17.5	20	7.5
Set_d	ID_H_10	19	1	-16.5	-36.625	-26.875	15	39.375	17.5	9.375	-1.875	20		Set_d	ID_H_10	19	1	-0.125	-30.625	-18.625	12.5	21.625	18.125	33.75	2.5	2.5		Set_d	ID_H_10	19	1	-12.75	-13.5	5	38.125	37.5	25.625	40.625	-20	3.75
Set_d	ID_H_11	19	1	-10	-26.25	-20	12.5	12.5	20	-16.25	10	6.25		Set_d	ID_H_11	19	1	5.25	-22.5	-17.5	7.5	15	27.5	3.75	5	10		Set_d	ID_H_11	19	1	17.25	2.75	8.75	18.75	10	36.25	10	1.25	2.5
Set_d	ID_H_12	19	1	-23.75	-26.25	-25.625	20.625	15	9.375	13.125	12.5	16.875		Set_d	ID_H_12	19	1	-13.5	-31.25	-29.375	12.5	17.5	12.5	16.25	13.75	18.125		Set_d	ID_H_12	19	1	15.375	-8.5	5	27.5	25	26.25	23.75	13.75	18.125
Set_d	ID_H_13	19	1	-13.75	-7.5	-10	23.125	20	13.125	28.125	-10	-22.5		Set_d	ID_H_13	19	1	-13.5	-10	-13.125	21.25	10.625	25	21.875	-11.25	-7.5		Set_d	ID_H_13	19	1	-0.25	13.375	9.375	8.125	11.25	17.5	32.5	-30	-17.5
Set_a	ID_H_14	18	1	21.25	18.75	12.5	32.5	28.75	30	27.5	28.75	17.5		Set_a	ID_H_14	18	1	17.75	21.25	13.75	30	30	25	32.5	17.5	18.75		Set_a	ID_H_14	18	1	23.25	9	16.25	18.75	17.5	27.5	17.5	6.25	13.75
Set_a	ID_H_15	19	1	12.5	-6.25	-21.25	18.75	-2.5	22.5	20	7.5	-10		Set_a	ID_H_15	19	1	10.25	-7.5	-11.25	16.25	15	7.5	26.25	6.25	-6.25		Set_a	ID_H_15	19	1	31	5.25	-1.25	6.25	1.25	17.5	5	-15	-12.5
Set_a	ID_H_16	18	1	-18.75	5	-3.75	35	26.25	16.25	31.25	11.25	11.25		Set_a	ID_H_16	18	1	-9.75	-7.5	-8.75	21.25	32.5	27.5	38.75	30	23.75		Set_a	ID_H_16	18	1	-1.75	14	7.5	25	27.5	36.25	27.5	8.75	20
Set_a	ID_H_17	18	1	6.25	0	5	36.25	23.75	40	20	25	20		Set_a	ID_H_17	18	1	12.75	-10	5	30	25	35	21.25	22.5	17.5		Set_a	ID_H_17	18	1	24.5	11.5	17.5	37.5	31.25	32.5	6.25	11.25	1.25
Set_b	ID_H_19	18	1	-20	-31.25	-28.75	27.5	28.75	22.5	15	18.75	12.5		Set_b	ID_H_19	18	1	-11	-38.75	-32.5	1.25	26.25	22.5	18.75	20	22.5		Set_b	ID_H_19	18	1	19.5	22.75	22.5	21.25	15	20	-25	-23.75	-13.75
Set_b	ID_H_20	18	1	27.5	13.125	29.375	35	31.25	32.5	31.25	35.625	30.625		Set_b	ID_H_20	18	1	27.125	11.875	26.25	36.25	34.625	33.75	33.25	35.625	31.25		Set_b	ID_H_20	18	1	34.5	22.125	31.25	33.75	41.25	40	26.25	33.125	15.625
Set_b	ID_H_21	18	1	6.25	5	-1.25	10	33.75	38.75	17.5	22.5	5		Set_b	ID_H_21	18	1	12.75	-6.25	-7.5	16.25	21.25	40	16.875	23.75	26.25		Set_b	ID_H_21	18	1	14.5	25.25	12.5	3.75	30	28.75	15.625	19.375	3
Set_c	ID_H_22	18	1	18.75	-26.25	-20	32.5	12.5	22.5	46.25	22.5	10		Set_c	ID_H_22	18	1	-16	-33.75	-27.5	3.75	10	10	16.25	27.5	27.5		Set_c	ID_H_22	18	1	38.25	7.75	10	20	8.75	25	22.5	-2.5	6.25
Set_c	ID_H_23	18	1	26.25	-37.5	-17.5	21.25	10	35	7.5	38.75	12.5		Set_c	ID_H_23	18	1	0.25	-33.75	-41.25	17.5	10	27.5	31.25	31.25	33.75		Set_c	ID_H_23	18	1	33.25	12.75	15	15	20	28.75	17.5	18.75	-6.25
Set_c	ID_H_24	18	1	-20	-2.5	-11.25	5	11.25	-20	7.5	-1.25	10		Set_c	ID_H_24	18	1	0.25	-2.5	-6.25	0	33.75	10	-1.25	-5	25		Set_c	ID_H_24	18	1	24.5	27.75	21.25	8.75	25	20	1.25	-12.5	1.25
Set_c	ID_H_25	22	1	11.25	-16.25	-10	33.75	31.25	32.5	30	6.25	21.25		Set_c	ID_H_25	22	1	1.5	1.25	-11.25	12.5	42.5	35	31.25	27.5	15		Set_c	ID_H_25	22	1	15.75	7.75	30	37.5	40	45	30	1.25	-7.5
Set_c	ID_H_26	18	1	-1.25	16.25	-12.5	37.5	18.75	45	31.25	8.75	28.75		Set_c	ID_H_26	18	1	17.75	0	-13.75	37.5	33.75	22.5	16.25	-12.5	13.75		Set_c	ID_H_26	18	1	20.5	15.25	-5	32.5	28.75	40	2.5	-11.25	12.5
Set_d	ID_H_27	18	1	8.75	-2.5	-5	17.5	6.25	20	11.25	6.25	12.5		Set_d	ID_H_27	18	1	2.75	-7.5	-12.5	25	27.5	27.5	5	17.5	8.75		Set_d	ID_H_27	18	1	27	15.25	17.5	2.5	16.25	27.5	-5	5	7.5
Set_d	ID_H_28	18	1	-17.5	-31.875	-22.5	12.5	3.75	37.5	17.5	-3.75	17.5		Set_d	ID_H_28	18	1	-2.25	-30	-23.75	-6.25	-2.5	30	40	17.5	4.375		Set_d	ID_H_28	18	1	18.25	-11	-20	-7.5	-3.25	42.5	8.75	4.375	23.75
Set_d	ID_H_29	18	1	-6.875	-24.375	-21.875	16.875	12.5	22.5	11.25	20	11.25		Set_d	ID_H_29	18	1	-14.75	-30	-31.875	3.125	-2.5	26.25	5	25.625	14.375		Set_d	ID_H_29	18	1	18.25	1.5	13.125	3.75	-6.25	20	3.75	15	-10
Set_d	ID_H_30	18	1	-7.5	-21.25	-26.25	21.25	30	30	12.5	31.25	22.5		Set_d	ID_H_30	18	1	-17.25	-6.25	-26.25	12.5	22.5	30	33.75	28.75	22.5		Set_d	ID_H_30	18	1	15.75	-8.5	-13.75	7.5	17.5	5	-13.75	-17.5	-2.5

## Sheet: Data Sheet 2
Experiment 1: Second Group (Normal Hearing)
Thank you
				Favorability														Readability														Emotionality
Set	ID	Age	Sex	3letter-Appripriate-Like	3letter-Inappripriate-Like	3letter-Constant-Like	6letter-Appripriate-Like	6letter-Inappripriate-Like	6letter-Constant-Like	12letter-Appripriate-Like	12letter-Inappripriate-Like	12letter-Constant-Like		Set	ID	Age	Sex	3letter-Appropriate-Readable	3letter-Inppropriate-Readable	3letter-Constant-Readable	6letter-Appropriate-Readable	6letter-Inppropriate-Readable	6letter-Constant-Readable	12letter-Appropriate-Readable	12letter-Inppropriate-Readable	12letter-Constant-Readable		Set	ID	Age	Sex	3letter-Appropriate-Emotional	3letter-Inppropriate-Emotional	3letter-Constant-Emotional	6letter-Appropriate-Emotional	6letter-Inppropriate-Emotional	6letter-Constant-Emotional	12letter-Appropriate-Emotional	12letter-Inppropriate-Emotional	12letter-Constant-Emotional
set a-1	ID_01	21	1	-15	-50	-25	10	20	20	30	45	40		set a-1	ID_01	21	1	-50	-50	-40	20	0	30	50	40	35		set a-1	ID_01	21	1	50	35	50	0	50	25	30	-15	30
set a-1	ID_02	21	1	0	5	5	10	15	25	5	5	15		set a-1	ID_02	21	1	15	0	-10	20	15	37.5	15	12.5	25		set a-1	ID_02	21	1	12.5	20	2.5	12.5	12.5	17.5	-5	-5	10
set b-1	ID_03	20	1	25	20	20	25	45	50	35	40	35		set b-1	ID_03	20	1	25	20	15	15	40	50	30	35	40		set b-1	ID_03	20	1	20	30	10	20	45	50	40	40	40
set c-1	ID_04	20	1	20	30	20	45	20	35	40	50	50		set c-1	ID_04	20	1	0	0	0	30	15	20	30	35	45		set c-1	ID_04	20	1	40	35	35	50	35	50	45	50	50
set d-1	ID_05	20	1	-30	-35	-25	35	35	30	40	-20	-10		set d-1	ID_05	20	1	-25	-35	-30	30	30	25	25	10	0		set d-1	ID_05	20	1	30	30	35	30	35	45	30	5	-10
set a-2	ID_06	20	1	-15	0	-10	30	40	40	-5	40	15		set a-2	ID_06	20	1	-25	-25	-25	15	40	35	-5	40	10		set a-2	ID_06	20	1	20	15	-10	15	40	50	-10	40	30
set a-2	ID_07	19	1	30	20	25	25	40	30	15	10	5		set a-2	ID_07	19	1	25	20	20	25	40	30	15	10	10		set a-2	ID_07	19	1	35	15	25	16.5	40	15	15	-20	-10
set b-2	ID_08	19	1	15	25	25	35	32.5	30	-20	37.5	0		set b-2	ID_08	19	1	45	-10	25	37.5	40	10	-10	-10	-30		set b-2	ID_08	19	1	50	40	45	45	40	47.5	-10	40	10
set b-2	ID_09	19	1	-5	10	0	12.5	40	40	-5	30	20		set b-2	ID_09	19	1	0	5	15	17.5	35	37.5	-5	40	35		set b-2	ID_09	19	1	30	27.5	40	15	37.5	40	-7.5	32.5	22.5
set b-2	ID_10	20	1	35	10	5	25	12.5	32.5	5	15	-20		set b-2	ID_10	20	1	37.5	5	5	25	15	40	-2.5	10	-25		set b-2	ID_10	20	1	30	27.5	15	30	15	32.5	-5	-10	-32.5
set c-2	ID_11	20	1	22.5	-5	15	45	50	45	15	45	40		set c-2	ID_11	20	1	20	-10	-15	45	50	45	25	40	50		set c-2	ID_11	20	1	35	0	32.5	47.5	50	40	15	25	40
set c-2	ID_12	19	1	17.5	-7.5	0	15	2.5	22.5	0	0	0		set c-2	ID_12	19	1	7.5	-10	-20	27.5	40	37.5	2.5	15	7.5		set c-2	ID_12	19	1	32.5	17.5	7.5	25	37.5	35	5	22.5	15
set d-2	ID_13	20	1	32.5	-2.5	22.5	42.5	42.5	32.5	27.5	0	12.5		set d-2	ID_13	20	1	32.5	-5	32.5	45	45	40	27.5	10	2.5		set d-2	ID_13	20	1	45	17.5	30	40	42.5	37.5	12.5	30	20
set d-2	ID_14	19	1	35	15	0	25	25	45	-10	5	15		set d-2	ID_14	19	1	5	5	-35	-5	-5	25	10	-10	5		set d-2	ID_14	19	1	40	30	40	5	5	50	-15	0	10
set a-3	ID_15	19	1	10	-10	-5	30	20	40	10	20	35		set a-3	ID_15	19	1	-15	-5	-10	20	22.5	35	35	37.5	45		set a-3	ID_15	19	1	25	25	-15	25	12.5	20	7.5	2.5	10
set a-3	ID_16	19	1	45	45	45	50	50	50	45	45	50		set a-3	ID_16	19	1	45	50	50	50	50	50	50	50	45		set a-3	ID_16	19	1	50	50	50	50	50	50	35	45	45
set b-3	ID_17	19	1	30	35	30	35	40	15	40	40	45		set b-3	ID_17	19	1	30	30	10	35	45	10	40	40	40		set b-3	ID_17	19	1	35	30	30	30	35	5	30	10	30
set b-3	ID_18	19	1	40	35	20	50	50	40	45	20	30		set b-3	ID_18	19	1	35	5	0	50	50	50	45	25	30		set b-3	ID_18	19	1	50	35	30	50	50	50	40	20	30
set c-3	ID_19	19	1	-5	-10	-5	17.5	-10	35	-5	-5	5		set c-3	ID_19	19	1	-10	0	0	10	-7.5	40	-25	-15	-5		set c-3	ID_19	19	1	25	25	20	10	20	30	-35	-35	-30
set c-3	ID_20	20	1	37.5	27.5	20	42.5	37.5	37.5	30	35	30		set c-3	ID_20	20	1	40	40	35	47.5	42.5	42.5	30	30	42.5		set c-3	ID_20	20	1	42.5	32.5	37.5	42.5	40	35	20	5	40
set c-3	ID_21	19	1	2.5	17.5	10	32.5	37.5	42.5	30	-7.5	35		set c-3	ID_21	19	1	-17.5	7.5	-5	32.5	15	40	10	-12.5	30		set c-3	ID_21	19	1	-5	30	27.5	25	32.5	32.5	7.5	-10	20
set d-3	ID_22	20	1	20	10	7.5	37.5	27.5	40	12.5	20	35		set d-3	ID_22	20	1	20	10	7.5	35	25	37.5	7.5	30	30		set d-3	ID_22	20	1	25	30	30	40	27.5	40	7.5	30	7.5
set d-3	ID_23	19	1	37.5	42.5	35	50	40	45	47.5	32.5	47.5		set d-3	ID_23	19	1	45	45	42.5	50	47.5	45	47.5	35	47.5		set d-3	ID_23	19	1	47.5	50	35	50	35	45	35	22.5	40
	Ave	19.5652
	SD	0.647811
Telegram
				Favorability														Readability														Emotionality
Set	ID	Age	Sex	3letter-Appripriate-Like	3letter-Inappripriate-Like	3letter-Constant-Like	6letter-Appripriate-Like	6letter-Inappripriate-Like	6letter-Constant-Like	12letter-Appripriate-Like	12letter-Inappripriate-Like	12letter-Constant-Like		Set	ID	Age	Sex	3letter-Appropriate-Readable	3letter-Inppropriate-Readable	3letter-Constant-Readable	6letter-Appropriate-Readable	6letter-Inppropriate-Readable	6letter-Constant-Readable	12letter-Appropriate-Readable	12letter-Inppropriate-Readable	12letter-Constant-Readable		Set	ID	Age	Sex	3letter-Appropriate-Emotional	3letter-Inppropriate-Emotional	3letter-Constant-Emotional	6letter-Appropriate-Emotional	6letter-Inppropriate-Emotional	6letter-Constant-Emotional	12letter-Appropriate-Emotional	12letter-Inppropriate-Emotional	12letter-Constant-Emotional
set a-1	ID_01	21	1	10	10	-20	0	20	10	30	10	30		set a-1	ID_01	21	1	0	-50	-10	10	50	40	30	0	50		set a-1	ID_01	21	1	50	50	50	20	30	50	50	0	-30
set a-1	ID_02	21	1	25	-20	-20	30	-10	35	0	20	-10		set a-1	ID_02	21	1	30	-20	-30	30	0	30	-10	30	-10		set a-1	ID_02	21	1	35	10	10	35	10	40	10	40	-10
set b-1	ID_03	20	1	40	30	0	50	20	40	-20	0	-50		set b-1	ID_03	20	1	-10	40	0	50	40	50	-10	0	0		set b-1	ID_03	20	1	40	30	0	50	0	50	0	10	-30
set c-1	ID_04	20	1	20	0	-10	50	0	20	50	20	-10		set c-1	ID_04	20	1	-30	-20	-20	40	20	30	50	30	10		set c-1	ID_04	20	1	50	10	-10	50	10	30	50	50	-20
set d-1	ID_05	20	1	-40	-30	-30	10	30	-10	-20	-10	-10		set d-1	ID_05	20	1	-30	-40	-30	10	30	10	-30	-30	-40		set d-1	ID_05	20	1	-10	-40	10	20	30	30	-30	-40	-30
set a-2	ID_06	20	1	10	20	-30	50	-20	40	-40	10	30		set a-2	ID_06	20	1	-20	10	-30	50	-30	30	-40	10	20		set a-2	ID_06	20	1	10	30	20	50	-10	30	-40	10	30
set a-2	ID_07	19	1	40	40	30	20	30	40	20	20	30		set a-2	ID_07	19	1	40	40	40	20	30	50	20	20	30		set a-2	ID_07	19	1	40	50	30	30	30	50	10	20	30
set b-2	ID_08	19	1	20	-35	-10	40	10	40	20	0	-30		set b-2	ID_08	19	1	30	-40	0	50	10	45	20	-30	-10		set b-2	ID_08	19	1	40	35	-40	40	10	40	10	-45	-30
set b-2	ID_09	19	1	-10	0	-10	30	40	20	10	10	-10		set b-2	ID_09	19	1	-10	-10	0	30	10	15	0	30	10		set b-2	ID_09	19	1	20	25	35	15	35	40	-10	-15	-30
set b-2	ID_10	20	1	-35	25	-15	25	30	35	-15	20	-35		set b-2	ID_10	20	1	-40	30	-25	30	25	30	-40	30	-10		set b-2	ID_10	20	1	-10	40	25	30	40	30	-30	-45	-35
set c-2	ID_11	20	1	-10	-30	-20	0	-10	40	-40	-10	-10		set c-2	ID_11	20	1	-10	-30	-10	10	-10	30	-30	-10	-30		set c-2	ID_11	20	1	40	10	0	50	0	30	-50	-30	-50
set c-2	ID_12	19	1	-5	10	10	40	35	20	5	10	10		set c-2	ID_12	19	1	-5	-10	20	40	40	30	10	20	10		set c-2	ID_12	19	1	20	25	30	40	35	30	5	20	10
set d-2	ID_13	20	1	10	15	-10	10	-5	30	5	-5	-10		set d-2	ID_13	20	1	-5	10	-20	5	-5	35	20	-10	-20		set d-2	ID_13	20	1	40	30	-20	30	10	35	-15	5	-20
set d-2	ID_14	19	1	-10	40	50	50	-40	30	-30	-40	-10		set d-2	ID_14	19	1	-20	-30	-10	-30	-40	40	-50	-40	-40		set d-2	ID_14	19	1	-20	50	40	50	-30	30	-50	-40	-30
set a-3	ID_15	19	1	20	-10	5	10	0	30	0	10	15		set a-3	ID_15	19	1	15	0	-10	30	15	35	15	20	20		set a-3	ID_15	19	1	30	15	-5	10	-20	-5	10	0	0
set a-3	ID_16	19	1	-40	-20	-50	50	40	50	-40	-40	-40		set a-3	ID_16	19	1	-40	-10	-50	40	40	50	-30	-40	-30		set a-3	ID_16	19	1	30	40	30	50	50	50	30	-20	30
set b-3	ID_17	19	1	30	40	40	35	30	30	-10	30	30		set b-3	ID_17	19	1	-10	30	40	40	20	35	30	30	45		set b-3	ID_17	19	1	35	45	35	30	30	-20	-40	-30	30
set b-3	ID_18	19	1	40	20	20	50	10	10	20	-10	-10		set b-3	ID_18	19	1	10	20	20	50	30	20	20	-30	-10		set b-3	ID_18	19	1	50	40	40	50	20	30	20	-20	-20
set c-3	ID_19	19	1	-40	-20	-30	-20	30	40	20	10	20		set c-3	ID_19	19	1	-10	-30	-40	-20	30	30	30	10	20		set c-3	ID_19	19	1	30	30	-10	0	20	40	-10	-20	10
set c-3	ID_20	20	1	20	25	20	30	40	30	20	30	30		set c-3	ID_20	20	1	40	20	30	40	40	40	25	30	40		set c-3	ID_20	20	1	20	20	-10	30	45	40	-50	-40	20
set c-3	ID_21	19	1	-30	5	15	35	15	-20	30	5	-5		set c-3	ID_21	19	1	-25	5	20	40	20	5	20	15	-5		set c-3	ID_21	19	1	-5	30	15	35	20	-15	35	30	-5
set d-3	ID_22	20	1	30	-30	-10	10	10	30	10	20	10		set d-3	ID_22	20	1	20	-30	-10	20	-10	30	20	40	10		set d-3	ID_22	20	1	30	-20	20	20	20	40	20	-10	10
set d-3	ID_23	19	1	50	10	35	40	35	40	10	5	15		set d-3	ID_23	19	1	50	10	40	30	30	40	10	5	10		set d-3	ID_23	19	1	50	30	40	35	35	40	10	10	5
Weather Forecast
				Favorability														Readability														Emotionality
Set	ID	Age	Sex	3letter-Appripriate-Like	3letter-Inappripriate-Like	3letter-Constant-Like	6letter-Appripriate-Like	6letter-Inappripriate-Like	6letter-Constant-Like	12letter-Appripriate-Like	12letter-Inappripriate-Like	12letter-Constant-Like		Set	ID	Age	Sex	3letter-Appropriate-Readable	3letter-Inppropriate-Readable	3letter-Constant-Readable	6letter-Appropriate-Readable	6letter-Inppropriate-Readable	6letter-Constant-Readable	12letter-Appropriate-Readable	12letter-Inppropriate-Readable	12letter-Constant-Readable		Set	ID	Age	Sex	3letter-Appropriate-Emotional	3letter-Inppropriate-Emotional	3letter-Constant-Emotional	6letter-Appropriate-Emotional	6letter-Inppropriate-Emotional	6letter-Constant-Emotional	12letter-Appropriate-Emotional	12letter-Inppropriate-Emotional	12letter-Constant-Emotional
set a-1	ID_01	21	1	-40	-50	-20	30	-30	30	50	50	50		set a-1	ID_01	21	1	10	-50	-30	50	-10	20	50	50	40		set a-1	ID_01	21	1	0	50	-50	-10	40	50	40	-10	10
set a-1	ID_02	21	1	-20	10	-10	0	0	10	0	-10	0		set a-1	ID_02	21	1	-20	10	-30	0	10	20	0	10	30		set a-1	ID_02	21	1	30	30	25	10	-10	30	10	-20	-35
set b-1	ID_03	20	1	-10	-10	-30	30	20	0	30	30	0		set b-1	ID_03	20	1	-30	-20	-50	30	20	0	40	0	0		set b-1	ID_03	20	1	50	20	30	50	30	30	20	20	20
set c-1	ID_04	20	1	-10	-10	-10	20	-20	30	10	20	10		set c-1	ID_04	20	1	-30	-40	-20	10	10	30	-10	10	20		set c-1	ID_04	20	1	10	10	10	20	-10	40	10	10	10
set d-1	ID_05	20	1	-50	-40	-30	30	30	-10	30	10	-20		set d-1	ID_05	20	1	-40	-40	-40	10	30	-20	20	30	-30		set d-1	ID_05	20	1	-20	-40	-30	30	30	30	30	-20	-40
set a-2	ID_06	20	1	30	-40	50	30	40	30	30	-30	50		set a-2	ID_06	20	1	-40	-50	-10	10	-30	40	40	-40	40		set a-2	ID_06	20	1	30	-10	30	20	35	30	20	-40	50
set a-2	ID_07	19	1	-45	-40	-40	30	30	40	20	-10	40		set a-2	ID_07	19	1	-30	-50	-30	40	30	40	40	-20	40		set a-2	ID_07	19	1	50	35	20	40	30	30	-30	10	10
set b-2	ID_08	19	1	-50	-40	-30	0	-10	20	40	-20	30		set b-2	ID_08	19	1	-40	-40	-30	-10	10	30	40	-30	30		set b-2	ID_08	19	1	20	20	0	30	30	20	10	-10	30
set b-2	ID_09	19	1	-10	-30	-50	30	-10	50	20	-50	50		set b-2	ID_09	19	1	-20	-40	-50	40	-10	40	30	-50	50		set b-2	ID_09	19	1	10	0	-50	40	0	30	30	-50	0
set b-2	ID_10	20	1	-25	-10	-40	-10	-20	0	-10	-35	-25		set b-2	ID_10	20	1	15	-20	-50	20	-15	-10	-10	-45	-30		set b-2	ID_10	20	1	20	-25	-30	25	-20	-10	-35	-45	-20
set c-2	ID_11	20	1	-40	-50	-30	0	-20	30	-20	0	50		set c-2	ID_11	20	1	-40	-50	-40	-40	20	10	-20	-10	40		set c-2	ID_11	20	1	40	40	25	30	10	0	30	20	-30
set c-2	ID_12	19	1	-20	-10	30	20	30	30	20	10	20		set c-2	ID_12	19	1	-10	-10	30	40	30	30	30	10	20		set c-2	ID_12	19	1	30	10	30	40	30	30	10	-10	30
set d-2	ID_13	20	1	5	-20	5	30	25	25	30	-5	35		set d-2	ID_13	20	1	-10	-30	5	30	25	20	35	10	40		set d-2	ID_13	20	1	30	40	25	35	25	25	20	-5	35
set d-2	ID_14	19	1	-5	-5	5	20	20	20	30	5	10		set d-2	ID_14	19	1	-10	-15	-5	20	20	20	25	10	20		set d-2	ID_14	19	1	30	10	15	20	25	25	25	10	20
set a-3	ID_15	19	1	-30	-30	-5	5	-15	20	15	10	-15		set a-3	ID_15	19	1	0	-30	-20	5	-20	30	20	25	-20		set a-3	ID_15	19	1	5	-30	5	5	5	20	15	5	-30
set a-3	ID_16	19	1	-30	-10	-40	20	-10	20	20	-20	10		set a-3	ID_16	19	1	-40	-20	-40	10	10	30	30	-30	20		set a-3	ID_16	19	1	-10	-20	-20	20	10	30	30	-20	20
set b-3	ID_17	19	1	-15	-10	-20	20	10	20	10	10	10		set b-3	ID_17	19	1	-30	-30	-30	10	-20	30	20	-10	10		set b-3	ID_17	19	1	10	-30	20	20	10	20	-10	10	-10
set b-3	ID_18	19	1	15	-10	-5	45	50	40	30	35	10		set b-3	ID_18	19	1	20	-15	-15	40	50	50	20	25	-10		set b-3	ID_18	19	1	25	-10	-10	35	40	40	15	20	10
set c-3	ID_19	19	1	-50	-50	-50	-50	-30	-30	-50	-50	-50		set c-3	ID_19	19	1	-50	-50	-50	-50	40	40	-50	-40	-50		set c-3	ID_19	19	1	-50	-50	-50	-40	-40	-40	-50	-50	-50
set c-3	ID_20	20	1	-15	-10	0	20	15	20	-10	0	35		set c-3	ID_20	20	1	-20	-30	-15	25	30	15	-5	10	40		set c-3	ID_20	20	1	-5	10	15	20	15	-10	-35	-25	-35
set c-3	ID_21	19	1	-10	10	10	30	50	50	-10	-10	30		set c-3	ID_21	19	1	-30	-30	-10	40	50	50	-40	-30	30		set c-3	ID_21	19	1	-10	10	20	-20	40	20	-20	-40	-10
set d-3	ID_22	20	1	40	20	-30	20	30	30	30	45	30		set d-3	ID_22	20	1	30	-30	-30	30	30	30	40	50	-40		set d-3	ID_22	20	1	30	30	30	10	30	35	-30	-20	10
set d-3	ID_23	19	1	-30	-40	-20	30	20	20	10	10	-10		set d-3	ID_23	19	1	-20	-40	-40	30	10	30	20	40	-30		set d-3	ID_23	19	1	20	30	30	30	20	30	20	10	-20
Eartuquake
				Favorability													Readability															Emotionality
Set	ID	Age	Sex	3letter-Appripriate-Like	3letter-Inappripriate-Like	3letter-Constant-Like	6letter-Appripriate-Like	6letter-Inappripriate-Like	6letter-Constant-Like	12letter-Appripriate-Like	12letter-Inappripriate-Like	12letter-Constant-Like		Set	ID	Age	Sex	3letter-Appropriate-Readable	3letter-Inppropriate-Readable	3letter-Constant-Readable	6letter-Appropriate-Readable	6letter-Inppropriate-Readable	6letter-Constant-Readable	12letter-Appropriate-Readable	12letter-Inppropriate-Readable	12letter-Constant-Readable		Set	ID	Age	Sex	3letter-Appropriate-Emotional	3letter-Inppropriate-Emotional	3letter-Constant-Emotional	6letter-Appropriate-Emotional	6letter-Inppropriate-Emotional	6letter-Constant-Emotional	12letter-Appropriate-Emotional	12letter-Inppropriate-Emotional	12letter-Constant-Emotional
set a-1	ID_01	21	1	-50	-10	10	50	50	50	50	50	0		set a-1	ID_01	21	1	10	-30	10	50	30	30	30	50	10		set a-1	ID_01	21	1	10	50	30	30	20	50	10	-10	50
set a-1	ID_02	21	1	10	20	-10	40	10	20	20	20	30		set a-1	ID_02	21	1	-10	30	-10	40	-20	20	30	20	30		set a-1	ID_02	21	1	20	35	10	50	20	30	-30	-30	30
set b-1	ID_03	20	1	-50	-30	-40	20	-10	0	-30	30	40		set b-1	ID_03	20	1	-50	0	-30	50	-20	10	0	30	40		set b-1	ID_03	20	1	50	50	40	50	30	30	40	30	30
set c-1	ID_04	20	1	0	0	0	10	10	20	10	20	10		set c-1	ID_04	20	1	-10	-10	-20	10	10	10	20	30	20		set c-1	ID_04	20	1	10	10	10	20	10	20	0	20	10
set d-1	ID_05	20	1	-30	-30	-30	-30	10	20	40	20	40		set d-1	ID_05	20	1	-10	-20	-20	-10	-10	30	30	30	30		set d-1	ID_05	20	1	20	-10	-10	20	30	30	20	20	-30
set a-2	ID_06	20	1	30	20	30	40	30	30	30	30	30		set a-2	ID_06	20	1	20	-30	40	30	20	30	20	10	40		set a-2	ID_06	20	1	50	50	50	40	20	30	10	0	40
set a-2	ID_07	19	1	10	-50	10	-10	10	40	40	45	40		set a-2	ID_07	19	1	-30	-50	-30	-10	-30	50	50	50	40		set a-2	ID_07	19	1	30	10	20	35	10	-40	-45	-40	-50
set b-2	ID_08	19	1	-10	-30	-40	-30	30	20	-10	20	-10		set b-2	ID_08	19	1	-10	-30	-40	30	30	20	-10	20	30		set b-2	ID_08	19	1	10	10	10	20	10	10	-10	20	10
set b-2	ID_09	19	1	0	-10	0	40	-10	50	50	50	50		set b-2	ID_09	19	1	0	-10	10	40	-10	50	50	50	50		set b-2	ID_09	19	1	40	20	10	40	0	30	40	50	50
set b-2	ID_10	20	1	-10	-35	10	30	-25	-5	25	25	25		set b-2	ID_10	20	1	-15	-40	-20	25	-25	-5	30	30	20		set b-2	ID_10	20	1	-10	-30	10	30	20	10	-5	-35	30
set c-2	ID_11	20	1	-30	-10	-15	-10	0	10	40	30	30		set c-2	ID_11	20	1	-10	-10	-25	-20	10	10	30	30	20		set c-2	ID_11	20	1	45	20	40	40	30	30	20	30	50
set c-2	ID_12	19	1	-20	-20	-20	-20	-30	-10	-10	40	-20		set c-2	ID_12	19	1	20	-20	-20	-20	-30	10	20	40	10		set c-2	ID_12	19	1	-20	-20	-20	-20	-20	10	-20	-40	-10
set d-2	ID_13	20	1	20	-10	-5	10	25	30	20	15	30		set d-2	ID_13	20	1	30	-25	-5	10	-25	30	20	20	40		set d-2	ID_13	20	1	0	25	5	20	25	30	20	5	15
set d-2	ID_14	19	1	5	-5	5	5	10	15	5	10	10		set d-2	ID_14	19	1	10	15	10	10	20	25	5	15	15		set d-2	ID_14	19	1	10	20	20	15	20	30	5	15	20
set a-3	ID_15	19	1	-10	-25	5	5	5	30	40	40	5		set a-3	ID_15	19	1	-25	-5	-30	20	-15	35	35	40	15		set a-3	ID_15	19	1	-5	0	5	-5	5	-20	30	20	-5
set a-3	ID_16	19	1	-20	-20	-20	10	-20	-10	20	40	10		set a-3	ID_16	19	1	-30	-20	-30	20	-30	10	20	40	20		set a-3	ID_16	19	1	-10	10	-10	20	-10	-10	10	20	10
set b-3	ID_17	19	1	-20	-10	-30	10	5	-10	20	30	10		set b-3	ID_17	19	1	-30	-30	-40	10	10	-10	20	30	20		set b-3	ID_17	19	1	20	10	5	10	10	10	30	30	20
set b-3	ID_18	19	1	5	10	10	50	45	50	50	45	50		set b-3	ID_18	19	1	-15	5	-15	45	40	50	50	40	50		set b-3	ID_18	19	1	25	35	25	35	35	35	30	20	35
set c-3	ID_19	19	1	-50	-50	-50	-50	-50	-50	20	-40	-40		set c-3	ID_19	19	1	-50	-50	-50	-50	-50	-50	20	-30	-40		set c-3	ID_19	19	1	-50	-50	-50	-50	-50	-50	-50	-50	-50
set c-3	ID_20	20	1	-5	0	-5	-5	15	10	40	40	-10		set c-3	ID_20	20	1	15	15	-5	25	25	30	50	45	30		set c-3	ID_20	20	1	-30	-20	-30	-30	-30	-30	-45	-35	-35
set c-3	ID_21	19	1	-10	-10	-10	20	-10	-10	40	20	30		set c-3	ID_21	19	1	-20	-20	-20	40	-20	10	50	40	50		set c-3	ID_21	19	1	40	10	10	10	-10	20	-20	-10	-40
set d-3	ID_22	20	1	30	30	35	30	30	30	30	40	40		set d-3	ID_22	20	1	30	-25	35	35	40	40	30	45	40		set d-3	ID_22	20	1	-30	-30	-30	-35	-30	-40	-40	-35	-30
set d-3	ID_23	19	1	-10	20	-40	30	30	-40	-20	20	10		set d-3	ID_23	19	1	30	40	30	40	40	30	30	40	40		set d-3	ID_23	19	1	20	30	30	30	30	20	30	10	30
Four Texts
Set	ID	Age	Sex	3letter-Appripriate-Like	3letter-Inappripriate-Like	3letter-Constant-Like	6letter-Appripriate-Like	6letter-Inappripriate-Like	6letter-Constant-Like	12letter-Appripriate-Like	12letter-Inappripriate-Like	12letter-Constant-Like		Set	ID	Age	Sex	3letter-Appropriate-Readable	3letter-Inppropriate-Readable	3letter-Constant-Readable	6letter-Appropriate-Readable	6letter-Inppropriate-Readable	6letter-Constant-Readable	12letter-Appropriate-Readable	12letter-Inppropriate-Readable	12letter-Constant-Readable		Set	ID	Age	Sex	3letter-Appropriate-Emotional	3letter-Inppropriate-Emotional	3letter-Constant-Emotional	6letter-Appropriate-Emotional	6letter-Inppropriate-Emotional	6letter-Constant-Emotional	12letter-Appropriate-Emotional	12letter-Inppropriate-Emotional	12letter-Constant-Emotional
set a-1	ID_01	21	1	-23.75	-25	-13.75	22.5	15	27.5	40	38.75	30		set a-1	ID_01	21	1	-7.5	-45	-17.5	32.5	17.5	30	40	35	33.75		set a-1	ID_01	21	1	27.5	46.25	20	10	35	43.75	32.5	-8.75	15
set a-1	ID_02	21	1	3.75	3.75	-8.75	20	3.75	22.5	6.25	8.75	8.75		set a-1	ID_02	21	1	3.75	5	-20	22.5	1.25	26.875	8.75	18.125	18.75		set a-1	ID_02	21	1	24.375	23.75	11.875	26.875	8.125	29.375	-3.75	-3.75	-1.25
set b-1	ID_03	20	1	1.25	2.5	-12.5	31.25	18.75	22.5	3.75	25	6.25		set b-1	ID_03	20	1	-16.25	10	-16.25	36.25	20	27.5	15	16.25	20		set b-1	ID_03	20	1	40	32.5	20	42.5	26.25	40	25	25	15
set c-1	ID_04	20	1	7.5	5	0	31.25	2.5	26.25	27.5	27.5	15		set c-1	ID_04	20	1	-17.5	-17.5	-15	22.5	13.75	22.5	22.5	26.25	23.75		set c-1	ID_04	20	1	27.5	16.25	11.25	35	11.25	35	26.25	32.5	12.5
set d-1	ID_05	20	1	-37.5	-33.75	-28.75	11.25	26.25	7.5	22.5	0	0		set d-1	ID_05	20	1	-26.25	-33.75	-30	10	20	11.25	11.25	10	-10		set d-1	ID_05	20	1	5	-15	1.25	25	31.25	33.75	12.5	-8.75	-27.5
set a-2	ID_06	20	1	13.75	0	10	37.5	22.5	35	3.75	12.5	31.25		set a-2	ID_06	20	1	-16.25	-23.75	-6.25	26.25	0	33.75	3.75	5	27.5		set a-2	ID_06	20	1	27.5	21.25	22.5	31.25	21.25	35	-5	2.5	37.5
set a-2	ID_07	19	1	8.75	-7.5	6.25	16.25	27.5	37.5	23.75	16.25	28.75		set a-2	ID_07	19	1	1.25	-10	0	18.75	17.5	42.5	31.25	15	30		set a-2	ID_07	19	1	38.75	27.5	23.75	30.375	27.5	13.75	-12.5	-7.5	-5
set b-2	ID_08	19	1	-6.25	-20	-13.75	11.25	15.625	27.5	7.5	9.375	-2.5		set b-2	ID_08	19	1	6.25	-30	-11.25	26.875	22.5	26.25	10	-12.5	5		set b-2	ID_08	19	1	30	26.25	3.75	33.75	22.5	29.375	0	1.25	5
set b-2	ID_09	19	1	-6.25	-7.5	-15	28.125	15	40	18.75	10	27.5		set b-2	ID_09	19	1	-7.5	-13.75	-6.25	31.875	6.25	35.625	18.75	17.5	36.25		set b-2	ID_09	19	1	25	18.125	8.75	27.5	18.125	35	13.125	4.375	10.625
set b-2	ID_10	20	1	-8.75	-2.5	-10	17.5	-0.625	15.625	1.25	6.25	-13.75		set b-2	ID_10	20	1	-0.625	-6.25	-22.5	25	0	13.75	-5.625	6.25	-11.25		set b-2	ID_10	20	1	7.5	3.125	5	28.75	13.75	15.625	-18.75	-33.75	-14.375
set c-2	ID_11	20	1	-14.375	-23.75	-12.5	8.75	5	31.25	-1.25	16.25	27.5		set c-2	ID_11	20	1	-10	-25	-22.5	-1.25	17.5	23.75	1.25	12.5	20		set c-2	ID_11	20	1	40	17.5	24.375	41.875	22.5	25	3.75	11.25	2.5
set c-2	ID_12	19	1	-6.875	-6.875	5	13.75	9.375	15.625	3.75	15	2.5		set c-2	ID_12	19	1	3.125	-12.5	2.5	21.875	20	26.875	15.625	21.25	11.875		set c-2	ID_12	19	1	15.625	8.125	11.875	21.25	20.625	26.25	0	-1.875	11.25
set d-2	ID_13	20	1	16.875	-4.375	3.125	23.125	21.875	29.375	20.625	1.25	16.875		set d-2	ID_13	20	1	11.875	-12.5	3.125	22.5	10	31.25	25.625	7.5	15.625		set d-2	ID_13	20	1	28.75	28.125	10	31.25	25.625	31.875	9.375	8.75	12.5
set d-2	ID_14	19	1	6.25	11.25	15	25	3.75	27.5	-1.25	-5	6.25		set d-2	ID_14	19	1	-3.75	-6.25	-10	-1.25	-1.25	27.5	-2.5	-6.25	0		set d-2	ID_14	19	1	15	27.5	28.75	22.5	5	33.75	-8.75	-3.75	5
set a-3	ID_15	19	1	-2.5	-18.75	0	12.5	2.5	30	16.25	20	10		set a-3	ID_15	19	1	-6.25	-10	-17.5	18.75	0.625	33.75	26.25	30.625	15		set a-3	ID_15	19	1	13.75	2.5	-2.5	8.75	0.625	3.75	15.625	6.875	-6.25
set a-3	ID_16	19	1	-11.25	-1.25	-16.25	32.5	15	27.5	11.25	6.25	7.5		set a-3	ID_16	19	1	-16.25	0	-17.5	30	17.5	35	17.5	5	13.75		set a-3	ID_16	19	1	15	20	12.5	35	25	30	26.25	6.25	26.25
set b-3	ID_17	19	1	6.25	13.75	5	25	21.25	13.75	15	27.5	23.75		set b-3	ID_17	19	1	-10	0	-5	23.75	13.75	16.25	27.5	22.5	28.75		set b-3	ID_17	19	1	25	13.75	22.5	22.5	21.25	3.75	2.5	5	17.5
set b-3	ID_18	19	1	25	13.75	11.25	48.75	38.75	35	36.25	22.5	20		set b-3	ID_18	19	1	12.5	3.75	-2.5	46.25	42.5	42.5	33.75	15	15		set b-3	ID_18	19	1	37.5	25	21.25	42.5	36.25	38.75	26.25	10	13.75
set c-3	ID_19	19	1	-36.25	-32.5	-33.75	-25.625	-15	-1.25	-3.75	-21.25	-16.25		set c-3	ID_19	19	1	-30	-32.5	-35	-27.5	3.125	15	-6.25	-18.75	-18.75		set c-3	ID_19	19	1	-11.25	-11.25	-22.5	-20	-12.5	-5	-36.25	-38.75	-30
set c-3	ID_20	20	1	9.375	10.625	8.75	21.875	26.875	24.375	20	26.25	21.25		set c-3	ID_20	20	1	18.75	11.25	11.25	34.375	34.375	31.875	25	28.75	38.125		set c-3	ID_20	20	1	6.875	10.625	3.125	15.625	17.5	8.75	-27.5	-23.75	-2.5
set c-3	ID_21	19	1	-11.875	5.625	6.25	29.375	23.125	15.625	22.5	1.875	22.5		set c-3	ID_21	19	1	-23.125	-9.375	-3.75	38.125	16.25	26.25	10	3.125	26.25		set c-3	ID_21	19	1	5	20	18.125	12.5	20.625	14.375	0.625	-7.5	-8.75
set d-3	ID_22	20	1	30	7.5	0.625	24.375	24.375	32.5	20.625	31.25	28.75		set d-3	ID_22	20	1	25	-18.75	0.625	30	21.25	34.375	24.375	41.25	10		set d-3	ID_22	20	1	13.75	2.5	12.5	8.75	11.875	18.75	-10.625	-8.75	-0.625
set d-3	ID_23	19	1	11.875	8.125	2.5	37.5	31.25	16.25	11.875	16.875	15.625		set d-3	ID_23	19	1	26.25	13.75	18.125	37.5	31.875	36.25	26.875	30	16.875		set d-3	ID_23	19	1	34.375	35	33.75	36.25	30	33.75	23.75	13.125	13.75

## Sheet: Data Sheet 3
Experiment 2 (Normal Hearing)
							articulatory suppression -> no articulatory suppression	articulatory suppression -> no articulatory suppression	articulatory suppression -> no articulatory suppression	articulatory suppression -> no articulatory suppression	articulatory suppression -> no articulatory suppression	articulatory suppression -> no articulatory suppression	articulatory suppression -> no articulatory suppression	articulatory suppression -> no articulatory suppression	articulatory suppression -> no articulatory suppression	articulatory suppression -> no articulatory suppression	articulatory suppression -> no articulatory suppression	articulatory suppression -> no articulatory suppression	articulatory suppression -> no articulatory suppression	articulatory suppression -> no articulatory suppression	articulatory suppression -> no articulatory suppression	articulatory suppression -> no articulatory suppression	articulatory suppression -> no articulatory suppression	articulatory suppression -> no articulatory suppression	articulatory suppression -> no articulatory suppression	articulatory suppression -> no articulatory suppression	articulatory suppression -> no articulatory suppression	articulatory suppression -> no articulatory suppression	articulatory suppression -> no articulatory suppression	articulatory suppression -> no articulatory suppression	no articulatory suppression -> articulatory suppression	no articulatory suppression -> articulatory suppression	no articulatory suppression -> articulatory suppression	no articulatory suppression -> articulatory suppression	no articulatory suppression -> articulatory suppression	no articulatory suppression -> articulatory suppression	no articulatory suppression -> articulatory suppression	no articulatory suppression -> articulatory suppression	no articulatory suppression -> articulatory suppression	no articulatory suppression -> articulatory suppression	no articulatory suppression -> articulatory suppression	no articulatory suppression -> articulatory suppression	no articulatory suppression -> articulatory suppression	no articulatory suppression -> articulatory suppression	no articulatory suppression -> articulatory suppression	no articulatory suppression -> articulatory suppression	no articulatory suppression -> articulatory suppression	no articulatory suppression -> articulatory suppression	no articulatory suppression -> articulatory suppression
						ID	ID_01	ID_02	ID_03	ID_04	ID_05	ID_06	ID_07	ID_08	ID_09	ID_10	ID_11	ID_12	ID_13	ID_14	ID_15	ID_16	ID_17	ID_18	ID_19	ID_20	ID_21	ID_22	ID_23	ID_24	ID_25	ID_26	ID_27	ID_28	ID_29	ID_30	ID_31	ID_32	ID_33	ID_34	ID_35	ID_36	ID_37	ID_38	ID_39	ID_40	ID_41	ID_42	ID_43
						Age	19	19	20	18	20	19	18	19	19	19	20	18	20	19	19	19	18	19	20	19	20	19	19	20	18	19	19	19	19	19	18	19	20	18	19	19	18	19	20	19	19	19	18
					Female=1	Sex	1	1	1	1	1	1	1	1	1	1	1	1	1	1	1	1	1	1	1	1	1	1	1	1	1	1	1	1	1	1	1	1	1	1	1	1	1	1	1	1	1	1	1
15	no articulatory suppression	Thank you	6 letters/sec	recorded	1	Like	45	50	20	50	40	30	10	10	45	50	30	50	10	15	40	45	40	35	50	20	30	10	50	0	15	20	30	30	30	30	30	30	40	40	10	30	-10	20	50	50	10	0	40
15	no articulatory suppression	Thank you	6 letters/sec	recorded	2	Readable	50	50	30	50	50	40	40	30	5	50	35	50	30	35	40	45	40	50	50	25	50	50	50	30	10	30	20	40	30	40	40	30	50	40	-20	30	-20	35	50	40	-50	0	20
15	no articulatory suppression	Thank you	6 letters/sec	recorded	3	Emotional	50	45	35	50	50	35	20	-30	35	50	40	50	25	35	50	45	40	20	50	30	50	50	50	5	-25	30	-10	40	30	-50	40	-30	50	40	-30	30	20	10	50	40	-50	-20	40
13	no articulatory suppression	Thank you	6 letters/sec	shuffle	1	Like	40	50	20	50	50	25	10	30	20	50	45	50	30	10	45	40	50	30	50	10	40	25	45	0	5	20	20	40	30	40	30	25	40	50	10	-50	10	20	10	50	15	0	20
13	no articulatory suppression	Thank you	6 letters/sec	shuffle	2	Readable	30	45	30	50	50	30	40	40	30	50	40	50	30	30	45	45	50	45	50	20	30	45	50	30	5	30	20	40	30	40	40	25	50	50	-20	-50	30	30	10	50	-5	0	-20
13	no articulatory suppression	Thank you	6 letters/sec	shuffle	3	Emotional	50	45	30	45	50	30	10	-30	20	50	45	50	-10	30	40	50	50	20	50	10	50	40	50	10	-10	30	20	40	30	-40	30	-30	50	48	-30	-50	10	-10	20	40	5	-20	30
14	no articulatory suppression	Thank you	6 letters/sec	constant	1	Like	40	50	20	50	50	30	-10	20	35	50	35	50	30	10	-20	50	50	30	50	15	20	25	40	-5	10	20	40	30	30	40	30	20	40	10	-30	-10	10	-10	40	30	10	0	30
14	no articulatory suppression	Thank you	6 letters/sec	constant	2	Readable	50	45	30	50	50	35	30	30	40	50	45	50	35	25	-30	50	50	45	50	25	30	45	45	30	20	30	40	40	35	50	50	20	50	-10	-30	-10	40	-25	40	40	10	0	30
14	no articulatory suppression	Thank you	6 letters/sec	constant	3	Emotional	50	45	35	50	50	35	0	-30	20	50	40	50	20	30	0	50	50	20	50	15	50	40	50	10	-10	30	30	40	30	-50	20	-30	50	10	-40	-10	20	-20	40	30	20	-20	40
21	no articulatory suppression	Telegram	6 letters/sec	recorded	1	Like	15	45	30	50	40	25	10	-10	25	50	35	25	-30	15	50	50	50	40	50	10	30	15	-20	-5	-20	20	-10	-10	30	0	-10	5	-10	37	30	35	0	-10	30	30	10	-10	30
21	no articulatory suppression	Telegram	6 letters/sec	recorded	2	Readable	15	45	20	50	40	30	10	-10	15	40	20	25	-10	15	50	50	50	40	50	5	-20	5	-20	20	-10	10	-15	30	25	-10	-10	10	10	40	-20	35	20	25	30	-20	20	0	30
21	no articulatory suppression	Telegram	6 letters/sec	recorded	3	Emotional	40	45	30	40	40	25	20	-40	25	50	30	25	40	35	30	50	50	20	50	20	30	10	-20	20	-40	20	-50	30	30	0	0	-30	40	20	-20	35	30	-25	40	30	-10	30	10
20	no articulatory suppression	Telegram	6 letters/sec	shuffle	1	Like	30	40	30	50	30	25	-10	40	25	50	45	50	10	10	-20	45	50	40	50	10	30	15	-20	0	-10	20	-10	-30	30	-30	10	-5	0	-10	30	-50	-10	-10	30	-2	-5	-10	10
20	no articulatory suppression	Telegram	6 letters/sec	shuffle	2	Readable	20	45	20	50	40	30	10	40	20	40	45	50	10	10	-40	45	50	40	50	10	30	10	-30	20	-30	10	-10	-30	30	-40	20	-5	10	-20	-20	-50	-40	10	30	-40	-35	0	30
20	no articulatory suppression	Telegram	6 letters/sec	shuffle	3	Emotional	30	45	30	50	40	25	10	-40	25	50	45	50	30	30	10	50	50	20	50	20	-30	10	20	20	15	30	-10	10	30	30	20	-30	40	-10	40	-50	40	-10	30	30	-10	30	10
19	no articulatory suppression	Telegram	6 letters/sec	constant	1	Like	10	40	30	10	40	5	0	50	0	50	38	-50	-30	10	-40	40	40	35	50	15	50	30	50	0	15	20	20	40	30	30	10	-10	10	10	10	30	-10	10	20	30	10	-10	10
19	no articulatory suppression	Telegram	6 letters/sec	constant	2	Readable	5	40	30	10	50	10	10	50	-30	50	40	25	-50	0	-50	35	40	30	50	20	40	25	50	20	5	-10	30	30	20	30	30	-10	20	-18	-30	30	30	-30	20	-10	35	-10	-40
19	no articulatory suppression	Telegram	6 letters/sec	constant	3	Emotional	20	40	30	10	40	5	20	-40	20	40	35	25	10	30	-10	35	50	20	50	15	50	20	50	10	-25	20	40	30	30	0	30	-30	40	-30	10	30	-30	-25	30	30	5	30	30
23	no articulatory suppression	Weather Forecast	6 letters/sec	recorded	1	Like	5	10	0	30	40	-10	-10	45	-20	-50	-20	25	20	10	40	45	-10	35	35	10	30	5	-35	-20	10	20	20	10	5	0	-30	30	-30	10	-30	10	0	-30	30	20	-5	-10	30
23	no articulatory suppression	Weather Forecast	6 letters/sec	recorded	2	Readable	10	20	0	30	50	5	0	45	-25	-10	-30	50	-50	30	40	45	-40	35	30	5	20	20	-30	10	40	-20	-10	-10	15	-30	-40	10	-40	-20	-50	10	-30	-30	20	40	-25	-50	-40
23	no articulatory suppression	Weather Forecast	6 letters/sec	recorded	3	Emotional	15	10	-40	-10	-40	-40	-10	-40	-30	0	-10	50	30	-10	0	40	-50	-20	-50	-15	20	-30	-30	-20	25	-20	-10	-10	-20	0	0	-30	-40	-40	-50	10	-40	-30	-10	-30	-30	-20	-40
24	no articulatory suppression	Weather Forecast	6 letters/sec	shuffle	1	Like	20	10	-10	50	30	5	0	20	20	-50	-10	25	50	0	50	40	-10	35	30	15	-30	5	-40	0	-10	10	20	30	5	40	10	-5	-10	37	-40	-20	0	-25	30	10	-5	-10	30
24	no articulatory suppression	Weather Forecast	6 letters/sec	shuffle	2	Readable	30	30	-10	50	40	20	10	30	20	0	-20	50	50	10	45	40	-30	35	20	5	-30	30	-45	20	-20	-10	10	25	25	40	30	-5	20	46	-50	-20	-10	-40	30	10	-25	-50	40
24	no articulatory suppression	Weather Forecast	6 letters/sec	shuffle	3	Emotional	20	20	-40	20	-40	-30	-30	-40	-30	10	10	50	30	-10	30	35	-50	-20	-50	-15	-30	5	-10	-20	25	-20	20	25	-20	-30	0	-30	-30	-36	-50	-20	-40	10	10	10	-30	-20	-50
22	no articulatory suppression	Weather Forecast	6 letters/sec	constant	1	Like	-10	5	0	20	10	-5	-10	0	-20	-30	30	-50	0	0	-45	40	-10	30	40	5	-30	-15	-40	-10	5	10	45	30	50	30	-20	10	-10	30	-25	20	0	-30	40	20	-10	-10	30
22	no articulatory suppression	Weather Forecast	6 letters/sec	constant	2	Readable	-30	15	0	20	20	-5	-10	10	-30	-30	30	-50	30	-10	-35	40	-30	30	40	10	-30	-15	-40	-10	35	-20	50	30	20	30	-20	5	10	40	-50	20	10	-25	30	20	-25	-50	30
22	no articulatory suppression	Weather Forecast	6 letters/sec	constant	3	Emotional	15	5	-40	-10	-40	-45	-10	-40	-30	10	-20	-50	-10	-10	-10	30	-50	-20	-50	-10	40	-30	-5	-20	-30	-20	40	10	-20	0	0	-30	-50	-30	-50	20	-50	-40	10	-30	-35	-20	-50
18	no articulatory suppression	Earthquake Warning	6 letters/sec	recorded	1	Like	-20	-30	0	50	30	-10	0	40	10	15	10	25	-30	10	-10	45	-40	30	40	15	50	5	5	-20	30	-40	10	-10	-30	0	10	40	-10	-30	-30	20	0	-25	-10	-20	-5	1	-30
18	no articulatory suppression	Earthquake Warning	6 letters/sec	recorded	2	Readable	25	30	30	50	30	-5	40	40	25	0	-10	50	-10	10	-35	45	-10	45	50	20	50	10	20	30	30	30	-20	-30	-25	30	-10	40	-30	-35	-30	20	30	-25	-10	-30	10	-1	10
18	no articulatory suppression	Earthquake Warning	6 letters/sec	recorded	3	Emotional	-10	-15	-40	-10	-50	-45	-40	-40	45	0	35	50	10	0	20	30	-50	20	-50	5	-50	30	40	-20	40	-30	-50	-50	-30	50	10	-50	-50	-32	-20	20	10	15	-10	-30	-5	-40	-50
17	no articulatory suppression	Earthquake Warning	6 letters/sec	shuffle	1	Like	-20	-30	0	50	0	-10	-10	-10	10	15	15	-50	-50	-5	40	50	-40	30	40	10	-30	-10	-50	-30	15	-40	-30	-40	-30	-30	10	-40	0	-28	-10	-50	-10	-25	-10	-20	-30	0	-40
17	no articulatory suppression	Earthquake Warning	6 letters/sec	shuffle	2	Readable	-10	20	30	50	-10	-20	40	-20	20	0	20	25	-40	-5	45	50	-10	40	50	20	30	-35	-40	-10	-20	40	-30	-30	-30	-40	40	-40	-10	-40	-20	-50	-30	35	-10	-20	-30	-1	-40
17	no articulatory suppression	Earthquake Warning	6 letters/sec	shuffle	3	Emotional	-40	-20	-40	-10	-50	-45	-40	-40	45	-25	35	25	10	-5	20	35	-50	-20	-50	-5	-30	10	40	-40	20	-40	-30	-40	-30	30	0	-50	-50	-20	30	-50	10	-25	-20	-30	-25	-40	-50
16	no articulatory suppression	Earthquake Warning	6 letters/sec	constant	1	Like	30	-30	0	40	10	-10	-10	20	-10	35	10	-50	10	0	0	50	-40	30	30	10	-20	-15	0	-30	-10	-40	40	-10	-30	0	0	-5	-10	18	-20	30	0	10	10	-20	-20	0	-30
16	no articulatory suppression	Earthquake Warning	6 letters/sec	constant	2	Readable	15	20	30	40	40	25	40	30	10	25	30	50	50	0	-50	50	-10	40	50	20	30	30	0	40	35	50	45	-10	-25	20	-20	-5	-40	42	10	30	50	40	-30	40	-20	-1	20
16	no articulatory suppression	Earthquake Warning	6 letters/sec	constant	3	Emotional	-50	20	-40	-10	-50	-45	-40	-40	45	-25	20	50	10	0	40	30	-50	-20	-50	-10	30	-10	30	-40	-35	-30	-50	-50	-30	40	0	-50	-50	-43	10	30	-50	-25	-30	-30	-25	-40	-50
6	articulatory suppression	Thank you	6 letters/sec	recorded	1	Like	50	50	20	30	50	25	-10	0	25	50	-15	50	-10	25	0	40	50	30	40	30	-20	25	5	0	20	10	10	40	15	30	30	5	20	35	50	10	5	50	30	20	5	0	50
6	articulatory suppression	Thank you	6 letters/sec	recorded	2	Readable	50	40	30	25	50	20	30	-10	45	50	-20	50	-5	27	5	40	10	25	50	30	-20	40	25	30	15	50	10	40	50	30	50	10	30	-10	50	10	30	50	40	-10	-20	40	50
6	articulatory suppression	Thank you	6 letters/sec	recorded	3	Emotional	50	40	40	25	50	20	10	-50	20	40	30	50	-30	25	0	40	40	20	30	40	30	40	40	10	-20	30	10	40	40	30	40	50	0	30	50	20	10	10	50	-10	25	-20	50
5	articulatory suppression	Thank you	6 letters/sec	shuffle	1	Like	50	50	20	40	50	30	0	0	20	50	-10	50	-10	25	25	45	10	30	40	20	-20	10	50	0	30	10	50	45	15	40	40	5	20	46	40	-50	5	50	10	50	5	0	30
5	articulatory suppression	Thank you	6 letters/sec	shuffle	2	Readable	40	30	10	45	50	30	20	-10	35	40	-10	50	-20	25	-10	45	-30	20	30	20	-20	15	50	30	35	40	40	50	50	40	50	10	40	40	-10	-50	20	50	30	50	-30	40	50
5	articulatory suppression	Thank you	6 letters/sec	shuffle	3	Emotional	40	40	35	30	50	20	30	-50	20	40	35	50	10	25	45	50	30	20	30	35	30	15	50	0	40	40	45	40	40	50	30	5	50	50	40	0	20	50	30	50	25	-20	50
4	articulatory suppression	Thank you	6 letters/sec	constant	1	Like	50	50	20	40	50	20	-10	10	10	50	35	50	-50	25	20	50	50	30	40	10	40	10	35	0	-30	10	30	10	15	40	30	-10	20	50	50	10	-5	50	20	50	5	0	50
4	articulatory suppression	Thank you	6 letters/sec	constant	2	Readable	40	35	10	40	50	30	30	20	20	40	20	50	-50	30	-40	50	-30	20	40	10	40	5	30	30	5	40	40	30	50	40	50	-10	30	50	50	20	35	50	20	50	-20	40	50
4	articulatory suppression	Thank you	6 letters/sec	constant	3	Emotional	40	40	35	20	50	5	30	-50	20	40	40	50	-50	25	40	50	30	20	40	30	50	15	40	10	-40	40	35	25	40	50	50	5	50	50	50	20	-10	-15	20	40	40	-20	50
11	articulatory suppression	Telegram	6 letters/sec	recorded	1	Like	30	40	20	20	40	15	-10	0	40	40	20	25	-10	10	0	40	10	30	50	10	-20	-15	-10	-10	45	-10	-10	10	0	40	30	-10	-20	40	40	30	10	20	40	40	10	-10	-30
11	articulatory suppression	Telegram	6 letters/sec	recorded	2	Readable	10	40	30	30	0	15	0	10	-20	40	10	25	-20	-5	-30	40	-10	10	40	5	30	-10	35	-20	40	-40	-10	-30	40	-30	-10	-10	-40	45	10	30	-10	-10	30	-10	30	-20	-40
11	articulatory suppression	Telegram	6 letters/sec	recorded	3	Emotional	40	40	40	40	30	20	-20	-50	30	40	30	50	10	20	10	35	50	20	50	10	-40	-10	50	10	45	20	25	20	30	50	30	-25	20	-40	50	-20	30	40	50	50	-25	30	-50
10	articulatory suppression	Telegram	6 letters/sec	shuffle	1	Like	20	40	20	10	40	15	20	-20	40	50	20	25	-50	10	45	35	10	30	40	20	50	10	-20	0	35	-20	-10	30	10	48	40	-10	-20	30	35	-50	10	15	20	1	10	-10	20
10	articulatory suppression	Telegram	6 letters/sec	shuffle	2	Readable	-30	30	30	-10	-10	10	10	-20	-30	35	-25	-50	-50	-5	10	30	-10	10	30	15	30	-25	-5	-10	-5	-40	10	-10	30	0	0	-10	-40	-35	-10	-50	-5	-10	40	10	30	-20	-50
10	articulatory suppression	Telegram	6 letters/sec	shuffle	3	Emotional	40	40	40	35	30	15	0	-50	30	40	35	50	-50	20	30	30	50	20	50	20	404	35	50	10	40	10	25	35	40	50	40	-25	20	-37	50	0	25	50	40	40	-20	30	-30
12	articulatory suppression	Telegram	6 letters/sec	constant	1	Like	30	45	20	20	30	10	-20	50	40	40	10	25	-10	10	0	45	10	30	50	10	20	45	-20	-20	-10	-10	0	10	10	45	30	-10	-20	40	50	30	10	30	30	-1	10	-10	40
12	articulatory suppression	Telegram	6 letters/sec	constant	2	Readable	20	45	30	25	-10	15	0	50	-10	40	30	25	-5	0	35	45	-10	15	50	5	30	25	-20	-10	-20	-40	10	-25	40	-40	10	-10	-40	45	50	30	-5	40	40	-10	30	-20	-30
12	articulatory suppression	Telegram	6 letters/sec	constant	3	Emotional	50	45	40	40	30	25	-30	-50	30	40	10	50	-30	20	-30	40	50	20	50	10	-30	40	50	10	30	20	25	30	30	50	20	-25	20	35	50	-20	30	40	50	-25	-20	30	-50
7	articulatory suppression	Weather Forecast	6 letters/sec	recorded	1	Like	-20	5	0	0	10	10	0	-10	-50	-50	-30	-50	-30	0	-40	35	-50	20	20	-10	-20	-45	-50	-40	-25	-10	-10	10	10	-30	10	10	-40	-30	10	-10	0	20	10	5	20	0	-40
7	articulatory suppression	Weather Forecast	6 letters/sec	recorded	2	Readable	-30	10	-10	-30	20	-15	-10	-10	-50	-50	-45	25	-40	-10	-50	40	-50	-10	30	-10	-20	-50	-50	-30	-30	10	-10	-15	40	-30	20	25	-50	40	10	-20	30	10	10	50	30	-30	-50
7	articulatory suppression	Weather Forecast	6 letters/sec	recorded	3	Emotional	-40	15	-40	-10	-50	-40	-30	-50	-45	-25	10	50	-40	-5	10	30	-50	-20	-40	-20	-30	-5	20	-10	-20	-20	10	0	30	0	10	-30	-50	-50	35	-20	-50	-50	-10	-50	-30	-40	-40
8	articulatory suppression	Weather Forecast	6 letters/sec	shuffle	1	Like	-20	5	0	0	20	10	0	0	-30	-50	10	-50	-20	0	-35	50	-50	20	30	10	-10	-40	5	-40	-15	-10	-10	30	15	0	0	10	-40	40	-10	30	0	30	20	5	20	0	50
8	articulatory suppression	Weather Forecast	6 letters/sec	shuffle	2	Readable	-30	15	-10	-30	0	10	0	10	-40	-50	10	-50	-10	-10	-45	50	-10	-10	40	5	20	-35	0	-40	-25	10	-10	-5	40	0	20	25	-40	40	-10	30	-10	40	20	50	30	-20	-50
8	articulatory suppression	Weather Forecast	6 letters/sec	shuffle	3	Emotional	-40	15	-40	-10	-50	-40	-40	-50	-45	-20	10	50	-5	-5	-15	40	-50	-20	-40	-10	-30	5	25	-10	15	-20	-10	0	30	10	10	-30	-50	-10	-10	20	-50	-40	-20	-50	-30	-40	30
9	articulatory suppression	Weather Forecast	6 letters/sec	constant	1	Like	10	10	-10	0	10	15	-10	30	-30	-50	20	25	10	0	-15	50	-50	20	20	10	20	-50	-50	-40	-30	-10	10	15	10	-20	10	5	-40	-10	-20	20	0	-10	10	5	20	0	50
9	articulatory suppression	Weather Forecast	6 letters/sec	constant	2	Readable	10	20	-20	-10	-10	25	0	50	-40	-50	15	25	10	-15	0	50	-10	-5	-10	5	20	-50	-40	-35	20	10	10	-15	40	-30	25	10	-40	40	-20	30	30	-30	20	50	30	-20	-50
9	articulatory suppression	Weather Forecast	6 letters/sec	constant	3	Emotional	-40	15	-40	-10	-50	-40	-40	0	-45	-10	15	50	0	-5	10	50	-50	-20	-40	-10	30	-35	35	-10	-40	-20	10	-10	30	0	10	-30	-50	-40	-10	20	-50	-40	-20	-50	-30	-40	30
3	articulatory suppression	Earthquake Warning	6 letters/sec	recorded	1	Like	10	-40	0	40	20	-10	-10	10	40	0	15	50	10	30	-30	45	-40	45	30	10	10	-30	20	0	40	-50	-10	-20	-10	-40	30	10	10	-30	10	20	-10	20	30	-1	-10	0	-40
3	articulatory suppression	Earthquake Warning	6 letters/sec	recorded	2	Readable	40	30	20	40	30	30	0	20	45	0	-15	50	10	15	50	50	-30	35	30	-10	40	-30	15	20	35	30	-10	-10	0	-20	30	10	50	40	15	20	-40	45	30	10	20	45	50
3	articulatory suppression	Earthquake Warning	6 letters/sec	recorded	3	Emotional	-40	-10	-25	-30	10	-50	-40	-50	-20	15	30	50	0	20	10	15	-40	20	10	-40	-20	-40	-5	-30	20	-40	10	-50	-40	0	-20	-50	-50	-50	-40	20	10	35	-10	-30	5	-50	-40
1	articulatory suppression	Earthquake Warning	6 letters/sec	shuffle	1	Like	30	-40	0	35	30	-10	-10	20	10	15	10	50	-30	25	-10	40	-40	45	40	10	-20	-30	-40	-20	-15	-50	-10	-40	-10	-40	-10	-10	0	-50	-35	-50	5	20	-30	-2	-20	0	-40
1	articulatory suppression	Earthquake Warning	6 letters/sec	shuffle	2	Readable	10	30	25	25	50	40	10	20	40	-25	-10	50	-40	10	-50	50	-40	30	50	20	30	-45	-40	-40	-5	40	-10	-10	-40	-30	0	-5	50	38	-40	-50	40	50	-40	-10	-20	40	50
1	articulatory suppression	Earthquake Warning	6 letters/sec	shuffle	3	Emotional	-40	-20	-30	-30	10	-50	-40	-50	-30	25	20	50	-40	20	40	10	-40	20	30	-40	40	-40	20	-30	-10	-40	20	-50	-40	0	0	-50	-50	-50	-30	-50	-45	-35	-40	-20	-20	-50	30
2	articulatory suppression	Earthquake Warning	6 letters/sec	constant	1	Like	10	-40	0	25	30	-10	0	20	30	-25	10	50	-20	25	10	40	-40	45	40	10	-20	-30	-35	-10	35	-50	30	40	-10	0	30	-10	0	30	-25	20	-10	15	20	40	-10	1	-50
2	articulatory suppression	Earthquake Warning	6 letters/sec	constant	2	Readable	40	30	20	10	50	40	10	30	45	-40	-15	50	-10	10	-10	50	-40	30	50	10	30	-30	-35	0	30	50	30	40	-40	0	30	-5	50	40	-5	10	-30	15	20	50	20	45	50
2	articulatory suppression	Earthquake Warning	6 letters/sec	constant	3	Emotional	-40	-15	-25	-30	10	-50	-40	-50	-20	25	20	50	-5	20	10	10	-40	20	20	-40	40	-40	30	-30	-40	-40	30	-25	-40	30	-50	-50	-40	-50	-40	20	-20	-40	-20	-50	10	-50	-50
[truncated: 31 more columns]

## Sheet: Data Sheet 4
Experiment 3: Hearing Loss
Thank you	Hearing Loss		Favorability											Readable														Emotionality
Set	ID	Age	Sex	3letter-Recorded-Like	3letter-Shuffled-Like	3letter-Constant-Like	6letter-Recorded-Like	6letter-Shuffled-Like	6letter-Constant-Like	12letter-Recorded-Like	12letter-Shuffled-Like	12letter-Constant-Like		Set	ID	Age	Sex	3letter-Recorded-Readable	3letter-Shuffled-Readable	3letter-Constant-Readable	6letter-Recorded-Readable	6letter-Shuffled-Readable	6letter-Constant-Readable	12letter-Recorded-Readable	12letter-Shuffled-Readable	12letter-Constant-Readable		Set	ID	Age	Sex	3letter-Recorded-Emotional	3letter-Shuffled-Emotional	3letter-Constant-Emotional	6letter-Recorded-Emotional	6letter-Shuffled-Emotional	6letter-Constant-Emotional	12letter-Recorded-Emotional	12letter-Shuffled-Emotional	12letter-Constant-Emotional
SetA	ID_1	26	1	50	15	-5	20	25	5	-15	10	-5		SetA	ID_1	26	1	20	-20	-5	45	45	35	-10	30	15		SetA	ID_1	26	1	50	45	-15	40	40	15	-10	25	0
SetA	ID_2	21	0	15	-15	10	30	15	30	30	22.5	27.5		SetA	ID_2	21	0	25	-20	7.5	25	20	35	32.5	27.5	20		SetA	ID_2	21	0	17.5	0	10	20	17.5	27.5	35	20	22.5
SetB	ID_3	20	0	5	10	5	10	15	20	10	5	5		SetB	ID_3	20	0	-5	20	10	20	15	20	20	5	0		SetB	ID_3	20	0	20	30	20	15	25	20	20	5	5
SetB	ID_4	20	0	-15	-15	-15	37.5	-10	25	10	5	15		SetB	ID_4	20	0	-15	-15	0	45	12.5	32.5	10	20	15		SetB	ID_4	20	0	7.5	5	-20	42.5	12.5	27.5	-5	0	15
SetC	ID_5	23	1	0	-20	-20	37.5	20	40	10	40	-10		SetC	ID_5	23	1	35	0	10	37.5	35	40	10	42.5	17.5		SetC	ID_5	23	1	35	15	25	30	42.5	42.5	5	37.5	-5
SetC	ID_6	21	0	5	-45	-30	15	15	0	12.5	0	15		SetC	ID_6	21	0	-10	-30	-35	35	15	10	15	15	35		SetC	ID_6	21	0	45	-17.5	20	7.5	30	45	22.5	20	25
SetD	ID_7	29	1	25	15	0	25	5	0	-15	0	5		SetD	ID_7	29	1	30	-25	-15	30	5	5	-40	-20	-40		SetD	ID_7	29	1	40	30	15	35	25	-5	-30	5	-35
SetD	ID_8	22	0	35	35	-15	35	30	30	22.5	20	35		SetD	ID_8	22	0	25	40	0	42.5	35	47.5	27.5	20	45		SetD	ID_8	22	0	47.5	45	10	27.5	40	40	32.5	20	45
SetD	ID_9	19	1	22.5	-50	-20	25	50	25	5	35	5		SetD	ID_9	19	1	37.5	-50	-50	35	50	15	-10	35	-22.5		SetD	ID_9	19	1	45	-7.5	-10	50	50	45	-10	0	0
SetA	ID_10	19	1	45	25	40	40	35	40	40	45	30		SetA	ID_10	19	1	35	35	30	30	40	35	40	40	50		SetA	ID_10	19	1	50	50	45	40	40	45	50	40	45
SetA	ID_11	27	1	15	-35	12.5	20	5	10	10	5	5		SetA	ID_11	27	1	0	-40	7.5	15	10	0	5	-20	0		SetA	ID_11	27	1	20	0	20	15	10	10	0	5	10
SetA	ID_12	33	1	7.5	25	-20	25	35	25	2.5	-15	-5		SetA	ID_12	33	1	12.5	10	-17.5	22.5	27.5	25	-5	-5	-5		SetA	ID_12	33	1	25	35	-5	20	27.5	25	-5	-25	-5
SetB	ID_13	19	1	-15	-37.5	-25	30	45	40	25	-17.5	-25		SetB	ID_13	19	1	-10	-30	-27.5	30	40	45	40	-5	-37.5		SetB	ID_13	19	1	15	0	10	30	45	45	0	-45	-20
SetB	ID_14	28	0	5	-25	-25	30	15	40	50	10	40		SetB	ID_14	28	0	5	-20	-50	35	45	35	50	-10	50		SetB	ID_14	28	0	50	50	50	45	40	45	50	40	20
SetC	ID_15	25	1	-50	-37.5	-37.5	-45	-27.5	-34.5	-15	17.5	2.5		SetC	ID_15	25	1	0	5	-27.5	-45	-32.5	-42.5	-15	30	37.5		SetC	ID_15	25	1	22.5	5	-7.5	-45	-17.5	-45	-16	42.5	30
SetC	ID_16	21	1	50	15	35	20	20	20	10	-2.5	10		SetC	ID_16	21	1	20	5	20	20	20	35	20	0	10		SetC	ID_16	21	1	50	15	35	20	20	35	10	-2.5	10
SetC	ID_17	22	1	30	-40	0	25	40	35	0	-15	-5		SetC	ID_17	22	1	5	-50	-40	25	40	45	15	-45	-45		SetC	ID_17	22	1	50	20	0	30	15	45	-5	-45	-30
SetD	ID_18	23	0	15	0	30	35	40	35	-20	-30	20		SetD	ID_18	23	0	35	5	35	40	35	35	-10	-30	15		SetD	ID_18	23	0	30	0	35	40	45	50	-5	-35	20
SetA	ID_19	22	0	-15	0	10	0	25	10	-10	0	20		SetA	ID_19	22	0	-5	-20	5	-5	20	5	0	-5	0		SetA	ID_19	22	0	-15	0	0	0	35	15	-15	-15	15
SetA	ID_20	22	1	35	-30	-25	45	30	30	30	-25	30		SetA	ID_20	22	1	40	-40	-10	45	45	40	35	-25	35		SetA	ID_20	22	1	20	-35	-35	-2.5	45	20	7.5	-40	30
SetB	ID_21	22	0	-32.5	-20	-35	-10	-20	7.5	-32.5	-17.5	5		SetB	ID_21	22	0	-20	-30	-20	10	-25	20	-25	-12.5	5		SetB	ID_21	22	0	-30	0	-45	-5	-17.5	25	-35	-5	7.5
SetB	ID_22	22	1	-25	-10	35	-45	-35	-40	25	10	-30		SetB	ID_22	22	1	-10	30	50	-35	25	0	15	25	-15		SetB	ID_22	22	1	20	20	30	-35	25	0	15	50	-10
SetC	ID_23	22	1	45	30	-30	30	40	45	-10	-15	35		SetC	ID_23	22	1	20	30	-20	25	30	30	-40	5	0		SetC	ID_23	22	1	35	50	-45	45	50	50	-10	0	50
SetD	ID_24	22	1	-2.5	0	-50	30	7.5	25	0	-15	30		SetD	ID_24	22	1	-32.5	-15	-50	35	7.5	27.5	-7.5	-30	22.5		SetD	ID_24	22	1	-12.5	-10	-50	12.5	15	0	-5	-7.5	27.5
SetD	ID_25	27	0	32.5	-10	-27.5	2.5	-5	-7.5	25	-27.5	0		SetD	ID_25	27	0	32.5	-25	-32.5	-2.5	5	0	22.5	-30	-15		SetD	ID_25	27	0	20	-20	-42.5	7.5	-27.5	-2.5	22.5	-37.5	7.5
SetD	ID_26	20	1	-10	-30	-35	45	0	20	0	-35	15		SetD	ID_26	20	1	25	-20	-30	50	10	40	20	-30	20		SetD	ID_26	20	1	10	40	-35	50	25	50	10	-10	50
Telegram	Hearing Loss		Favorability											Readable														Emotionality
Set	ID	Age	Sex	3letter-Recorded-Like	3letter-Shuffled-Like	3letter-Constant-Like	6letter-Recorded-Like	6letter-Shuffled-Like	6letter-Constant-Like	12letter-Recorded-Like	12letter-Shuffled-Like	12letter-Constant-Like		Set	ID	Age	Sex	3letter-Recorded-Readable	3letter-Shuffled-Readable	3letter-Constant-Readable	6letter-Recorded-Readable	6letter-Shuffled-Readable	6letter-Constant-Readable	12letter-Recorded-Readable	12letter-Shuffled-Readable	12letter-Constant-Readable		Set	ID	Age	Sex	3letter-Recorded-Emotional	3letter-Shuffled-Emotional	3letter-Constant-Emotional	6letter-Recorded-Emotional	6letter-Shuffled-Emotional	6letter-Constant-Emotional	12letter-Recorded-Emotional	12letter-Shuffled-Emotional	12letter-Constant-Emotional
SetA	ID_1	26	1	40	-10	0	30	50	-30	-10	40	0		SetA	ID_1	26	1	40	10	10	40	50	-40	10	10	20		SetA	ID_1	26	1	50	10	20	40	50	-40	-20	10	20
SetA	ID_2	21	0	5	5	-10	30	5	25	10	0	5		SetA	ID_2	21	0	15	20	-20	20	25	40	30	-5	20		SetA	ID_2	21	0	20	45	-10	20	15	40	20	10	20
SetB	ID_3	20	0	0	0	-10	20	30	0	0	10	0		SetB	ID_3	20	0	0	10	-20	20	30	10	0	0	-10		SetB	ID_3	20	0	10	20	0	20	20	20	10	0	0
SetB	ID_4	20	0	-10	-10	-10	20	10	30	35	-30	10		SetB	ID_4	20	0	20	-30	30	40	-20	30	35	-40	10		SetB	ID_4	20	0	50	10	-20	20	-20	30	-20	-10	-30
SetC	ID_5	23	1	-25	-20	-30	45	45	35	0	10	.		SetC	ID_5	23	1	20	20	30	40	45	30	20	0	.		SetC	ID_5	23	1	30	20	20	30	40	40	-45	0	.
SetC	ID_6	21	0	-50	-40	-50	50	-30	20	10	0	0		SetC	ID_6	21	0	-15	-30	-30	50	-25	-10	30	40	40		SetC	ID_6	21	0	45	0	35	50	-5	40	-45	-40	-50
SetD	ID_7	29	1	-10	-10	-50	40	10	40	-20	20	0		SetD	ID_7	29	1	-50	-10	-50	40	-20	30	-50	10	-40		SetD	ID_7	29	1	30	10	10	40	20	40	-50	30	10
SetD	ID_8	22	0	-30	30	-50	30	40	-10	30	-40	-20		SetD	ID_8	22	0	0	30	-30	30	50	20	30	10	10		SetD	ID_8	22	0	-20	30	-30	30	50	10	-30	-30	-20
SetD	ID_9	19	1	40	-50	-30	50	45	45	25	-10	0		SetD	ID_9	19	1	40	-40	-20	50	30	45	50	-10	0		SetD	ID_9	19	1	50	-20	-20	50	40	50	-50	10	0
SetA	ID_10	19	1	50	30	30	50	40	50	50	50	20		SetA	ID_10	19	1	50	-50	50	20	40	40	50	30	30		SetA	ID_10	19	1	40	50	50	50	50	50	50	50	50
SetA	ID_11	27	1	-20	20	35	40	-25	30	20	20	0		SetA	ID_11	27	1	-35	-20	25	40	-25	30	20	-101	-30		SetA	ID_11	27	1	0	35	25	25	10	30	35	10	0
SetA	ID_12	33	1	40	-10	-30	20	30	10	10	-10	-10		SetA	ID_12	33	1	20	-15	0	25	35	10	15	-15	-30		SetA	ID_12	33	1	35	5	0	30	20	10	20	-30	5
SetB	ID_13	19	1	-50	-40	-45	-5	30	40	5	5	5		SetB	ID_13	19	1	-50	-40	-50	10	10	50	20	-10	10		SetB	ID_13	19	1	-10	5	0	25	20	10	-30	-50	-50
SetB	ID_14	28	0	20	-20	10	0	50	50	-10	-30	-30		SetB	ID_14	28	0	20	-50	0	30	40	5	50	-30	-30		SetB	ID_14	28	0	50	50	40	30	50	50	20	0	-30
SetC	ID_15	25	1	-50	-50	0	-50	-50	-40	20	-10	10		SetC	ID_15	25	1	-50	20	50	-50	-50	-30	30	-5	25		SetC	ID_15	25	1	-50	40	50	-50	-50	-40	40	-25	30
SetC	ID_16	21	1	50	-20	20	50	0	50	0	10	-10		SetC	ID_16	21	1	50	-20	0	50	-20	20	-30	0	-10		SetC	ID_16	21	1	50	-10	30	50	0	50	20	0	-20
SetC	ID_17	22	1	50	-50	-40	40	-30	50	-20	-20	-20		SetC	ID_17	22	1	-30	-40	-10	50	-40	50	-20	-20	-30		SetC	ID_17	22	1	50	40	-50	50	20	50	20	-20	-30
SetD	ID_18	23	0	-10	-20	-40	30	10	10	-30	-10	-20		SetD	ID_18	23	0	-20	-30	-50	30	20	10	-10	-10	-30		SetD	ID_18	23	0	20	-30	-40	40	30	20	-10	-20	-20
SetA	ID_19	22	0	-10	20	40	-10	30	-50	-10	-10	-10		SetA	ID_19	22	0	10	40	30	0	20	-50	0	-10	0		SetA	ID_19	22	0	-20	30	30	0	40	-40	0	-10	-10
SetA	ID_20	22	1	30	40	15	40	-10	-50	30	-20	-10		SetA	ID_20	22	1	10	40	30	30	-40	-50	30	-30	10		SetA	ID_20	22	1	-10	35	20	30	10	-50	10	-10	-30
SetB	ID_21	22	0	-25	-10	-20	-40	30	-45	-10	-30	-40		SetB	ID_21	22	0	-5	-5	-5	-5	15	-40	-15	-25	0		SetB	ID_21	22	0	-20	0	-10	-25	30	-40	-25	-10	-20
SetB	ID_22	22	1	-30	-50	-50	-50	-50	50	-20	50	-50		SetB	ID_22	22	1	30	-50	-50	50	50	50	0	30	50		SetB	ID_22	22	1	0	-50	-50	50	50	50	0	30	0
SetC	ID_23	22	1	-50	0	.	30	50	-50	0	0	-30		SetC	ID_23	22	1	-50	10	.	30	30	-50	-20	0	-40		SetC	ID_23	22	1	-50	0	.	40	50	-50	20	10	-40
SetD	ID_24	22	1	0	20	50	-5	5	-10	-15	-20	5		SetD	ID_24	22	1	-10	15	50	-15	10	-25	-5	-40	10		SetD	ID_24	22	1	-10	15	50	-5	25	-25	0	-5	0
SetD	ID_25	27	0	15	0	-10	-25	-15	-30	25	-20	20		SetD	ID_25	27	0	15	5	-15	-25	-15	-40	25	-25	25		SetD	ID_25	27	0	10	5	-15	-30	-10	-40	20	-35	25
SetD	ID_26	20	1	-10	50	0	30	-30	-50	-20	-20	0		SetD	ID_26	20	1	-20	50	30	30	0	-50	10	-20	0		SetD	ID_26	20	1	-40	50	-30	30	50	-50	-30	10	-10
Weather Forecast	Hearing Loss		Favorability											Readable														Emotionality
Set	ID	Age	Sex	3letter-Recorded-Like	3letter-Shuffled-Like	3letter-Constant-Like	6letter-Recorded-Like	6letter-Shuffled-Like	6letter-Constant-Like	12letter-Recorded-Like	12letter-Shuffled-Like	12letter-Constant-Like		Set	ID	Age	Sex	3letter-Recorded-Readable	3letter-Shuffled-Readable	3letter-Constant-Readable	6letter-Recorded-Readable	6letter-Shuffled-Readable	6letter-Constant-Readable	12letter-Recorded-Readable	12letter-Shuffled-Readable	12letter-Constant-Readable		Set	ID	Age	Sex	3letter-Recorded-Emotional	3letter-Shuffled-Emotional	3letter-Constant-Emotional	6letter-Recorded-Emotional	6letter-Shuffled-Emotional	6letter-Constant-Emotional	12letter-Recorded-Emotional	12letter-Shuffled-Emotional	12letter-Constant-Emotional
SetB	ID_10	19	1	20	-30	20	40	-40	-20	30	30	50		SetB	ID_10	19	1	30	40	30	40	-40	50	20	30	40		SetB	ID_10	19	1	50	50	50	50	30	30	-40	50	40
SetC	ID_11	27	1	-40	-40	25	15	20	40	20	-15	20		SetC	ID_11	27	1	-40	-40	-10	20	10	30	0	-15	20		SetC	ID_11	27	1	15	0	20	25	15	30	10	0	0
SetC	ID_12	33	1	-35	-50	-40	30	45	40	30	0	15		SetC	ID_12	33	1	-40	-45	-40	40	40	50	40	15	10		SetC	ID_12	33	1	-10	-30	-10	20	30	30	40	10	10
SetB	ID_13	19	1	-50	-5	-45	50	20	45	40	10	30		SetB	ID_13	19	1	-50	10	-40	50	20	40	40	20	30		SetB	ID_13	19	1	-20	-40	-20	10	10	40	-20	-10	-50
SetB	ID_14	28	0	-50	-50	-50	-30	-50	-50	-50	-50	0		SetB	ID_14	28	0	-50	-50	-50	30	-40	-30	-30	-30	20		SetB	ID_14	28	0	30	20	50	20	40	30	30	30	20
SetC	ID_15	25	1	-20	-50	-10	30	50	40	-50	0	10		SetC	ID_15	25	1	0	-50	0	30	50	50	-50	0	10		SetC	ID_15	25	1	-50	0	-50	50	40	45	-50	-50	0
SetA	ID_16	21	1	40	-10	-10	30	20	40	0	-10	10		SetA	ID_16	21	1	30	-30	-10	30	30	30	-20	-20	0		SetA	ID_16	21	1	40	20	20	30	30	30	10	0	10
SetA	ID_17	22	1	40	-50	-20	50	40	50	-20	-10	10		SetA	ID_17	22	1	-10	-50	20	50	50	50	-30	20	-10		SetA	ID_17	22	1	50	40	40	50	40	40	-40	-40	-40
SetA	ID_18	23	0	10	-20	-20	10	50	40	30	30	40		SetA	ID_18	23	0	20	-40	-40	20	40	40	30	30	40		SetA	ID_18	23	0	40	-10	-10	40	50	40	40	30	30
SetD	ID_19	22	0	0	-40	-10	10	10	40	-10	-10	10		SetD	ID_19	22	0	-10	-50	0	20	10	40	-10	10	10		SetD	ID_19	22	0	0	-40	0	30	10	40	-10	0	10
SetA	ID_20	22	1	-40	-50	10	10	30	30	-40	-30	10		SetA	ID_20	22	1	-40	-50	20	20	30	40	-50	-30	10		SetA	ID_20	22	1	-10	-10	10	35	20	35	10	-10	-15
SetB	ID_21	22	0	-50	-50	-50	-30	-35	-5	15	-15	-20		SetB	ID_21	22	0	-50	-50	-50	-20	-30	0	20	0	-25		SetB	ID_21	22	0	-20	-30	-25	0	-15	0	-20	-30	-15
SetA	ID_22	22	1	-50	-50	-50	0	0	-30	-50	0	30		SetA	ID_22	22	1	0	-10	-50	0	0	0	0	0	30		SetA	ID_22	22	1	10	10	0	0	0	20	-50	0	0
SetD	ID_23	22	1	50	-20	10	40	30	-20	0	0	-40		SetD	ID_23	22	1	30	0	40	40	10	-20	-20	-40	-40		SetD	ID_23	22	1	50	50	40	40	0	30	-20	-40	-40
SetB	ID_24	22	1	0	0	10	25	5	25	-5	15	-5		SetB	ID_24	22	1	-10	-10	25	10	5	40	-5	15	0		SetB	ID_24	22	1	0	5	15	10	15	30	-5	5	0
SetC	ID_25	27	0	-25	-10	-15	0	-10	-5	10	10	-5		SetC	ID_25	27	0	-30	-10	-15	5	-10	-5	10	15	-5		SetC	ID_25	27	0	-25	-25	-25	0	-15	-10	10	15	-5
SetD	ID_26	20	1	-10	-30	0	0	-20	20	10	-20	10		SetD	ID_26	20	1	-20	-30	-40	30	-10	30	30	-30	20		SetD	ID_26	20	1	30	30	40	20	20	10	-50	30	-30
Earthquake Warning	Hearing Loss		Favorability											Readable														Emotionality
Set	ID	Age	Sex	3letter-Recorded-Like	3letter-Shuffled-Like	3letter-Constant-Like	6letter-Recorded-Like	6letter-Shuffled-Like	6letter-Constant-Like	12letter-Recorded-Like	12letter-Shuffled-Like	12letter-Constant-Like		Set	ID	Age	Sex	3letter-Recorded-Readable	3letter-Shuffled-Readable	3letter-Constant-Readable	6letter-Recorded-Readable	6letter-Shuffled-Readable	6letter-Constant-Readable	12letter-Recorded-Readable	12letter-Shuffled-Readable	12letter-Constant-Readable		Set	ID	Age	Sex	3letter-Recorded-Emotional	3letter-Shuffled-Emotional	3letter-Constant-Emotional	6letter-Recorded-Emotional	6letter-Shuffled-Emotional	6letter-Constant-Emotional	12letter-Recorded-Emotional	12letter-Shuffled-Emotional	12letter-Constant-Emotional
SetB	ID_10	19	1	50	30	40	30	50	30	40	40	40		SetB	ID_10	19	1	40	30	30	30	10	20	50	30	20		SetB	ID_10	19	1	50	50	50	50	50	50	20	50	50
SetC	ID_11	27	1	-50	-50	-40	20	-35	0	25	0	-40		SetC	ID_11	27	1	-50	-50	0	20	-40	20	30	20	-35		SetC	ID_11	27	1	0	0	0	20	0	0	25	0	0
SetC	ID_12	33	1	-30	-40	-20	40	-15	20	50	30	35		SetC	ID_12	33	1	-10	-40	-30	50	0	25	50	45	10		SetC	ID_12	33	1	-30	0	-10	40	-10	10	45	40	20
SetB	ID_13	19	1	-35	-40	10	40	5	30	40	-10	40		SetB	ID_13	19	1	-40	-40	40	50	10	40	40	5	40		SetB	ID_13	19	1	10	5	40	45	-30	10	40	-40	-50
SetB	ID_14	28	0	-30	-50	-50	-40	-50	-50	-50	-50	-20		SetB	ID_14	28	0	-30	-50	-50	-40	-50	-50	-30	-50	30		SetB	ID_14	28	0	30	30	30	20	40	40	30	40	0
SetC	ID_15	25	1	-50	-50	-35	50	0	50	50	40	50		SetC	ID_15	25	1	-50	-50	-40	50	-20	45	50	35	40		SetC	ID_15	25	1	25	0	-25	50	-15	40	40	20	45
SetA	ID_16	21	1	0	-30	-30	50	-10	0	50	10	20		SetA	ID_16	21	1	0	-30	-30	50	-10	0	50	10	10		SetA	ID_16	21	1	10	20	20	50	20	10	50	20	20
SetA	ID_17	22	1	-40	-50	-40	30	30	40	30	30	40		SetA	ID_17	22	1	-30	-40	-30	40	-10	40	30	40	30		SetA	ID_17	22	1	30	40	40	30	30	-10	40	-20	-20
SetA	ID_18	23	0	-50	-30	-40	20	30	30	40	20	30		SetA	ID_18	23	0	-50	-50	-40	30	30	30	40	20	30		SetA	ID_18	23	0	-30	-50	-40	20	40	40	50	20	40
SetD	ID_19	22	0	-30	-20	0	-10	-10	0	0	10	0		SetD	ID_19	22	0	10	10	0	10	0	20	0	10	10		SetD	ID_19	22	0	-30	0	-10	-10	-10	0	-10	0	0
SetA	ID_20	22	1	10	-30	30	50	30	50	40	50	40		SetA	ID_20	22	1	10	-40	50	50	20	50	45	40	40		SetA	ID_20	22	1	10	10	35	50	20	50	40	10	10
SetB	ID_21	22	0	-30	-50	-50	-30	-30	-30	0	5	-5		SetB	ID_21	22	0	-20	-50	-40	-20	-25	-25	10	15	5		SetB	ID_21	22	0	-20	-25	-15	-10	-20	-15	5	0	0
SetA	ID_22	22	1	-50	-50	-50	-50	-30	-40	20	-50	-30		SetA	ID_22	22	1	-50	-50	-50	10	10	-10	20	-50	30		SetA	ID_22	22	1	30	10	50	10	10	30	30	40	20
SetD	ID_23	22	1	10	0	0	30	0	0	-40	0	10		SetD	ID_23	22	1	10	0	10	30	0	-40	-40	-20	-30		SetD	ID_23	22	1	30	0	10	30	10	0	-40	20	10
SetB	ID_24	22	1	0	-20	5	10	0	5	5	10	10		SetB	ID_24	22	1	5	-15	10	40	-10	15	40	10	10		SetB	ID_24	22	1	30	-5	15	40	0	20	0	0	10
SetC	ID_25	27	0	-20	-40	-15	-10	-15	-15	25	25	20		SetC	ID_25	27	0	-25	-30	-30	5	-10	10	35	35	35		SetC	ID_25	27	0	-30	20	-10	20	-35	20	20	30	25
SetD	ID_26	20	1	-30	-40	-30	10	-10	0	0	30	30		SetD	ID_26	20	1	-30	-50	20	20	-30	30	10	30	30		SetD	ID_26	20	1	30	0	0	-30	10	-20	10	10	10
Four Texts	Hearing Loss		Favorability											Readable														Emotionality
Set	ID	Age	Sex	3letter-Recorded-Like	3letter-Shuffled-Like	3letter-Constant-Like	6letter-Recorded-Like	6letter-Shuffled-Like	6letter-Constant-Like	12letter-Recorded-Like	12letter-Shuffled-Like	12letter-Constant-Like		Set	ID	Age	Sex	3letter-Recorded-Readable	3letter-Shuffled-Readable	3letter-Constant-Readable	6letter-Recorded-Readable	6letter-Shuffled-Readable	6letter-Constant-Readable	12letter-Recorded-Readable	12letter-Shuffled-Readable	12letter-Constant-Readable		Set	ID	Age	Sex	3letter-Recorded-Emotional	3letter-Shuffled-Emotional	3letter-Constant-Emotional	6letter-Recorded-Emotional	6letter-Shuffled-Emotional	6letter-Constant-Emotional	12letter-Recorded-Emotional	12letter-Shuffled-Emotional	12letter-Constant-Emotional
SetA	ID_1	26	1	45	2.5	-2.5	25	37.5	-12.5	-12.5	25	-2.5		SetA	ID_1	26	1	30	-5	2.5	42.5	47.5	-2.5	0	20	17.5		SetA	ID_1	26	1	50	27.5	2.5	40	45	-12.5	-15	17.5	10
SetA	ID_2	21	0	10	-5	0	30	10	27.5	20	11.25	16.25		SetA	ID_2	21	0	20	0	-6.25	22.5	22.5	37.5	31.25	11.25	20		SetA	ID_2	21	0	18.75	22.5	0	20	16.25	33.75	27.5	15	21.25
SetB	ID_3	20	0	2.5	5	-2.5	15	22.5	10	5	7.5	2.5		SetB	ID_3	20	0	-2.5	15	-5	20	22.5	15	10	2.5	-5		SetB	ID_3	20	0	15	25	10	17.5	22.5	20	15	2.5	2.5
SetB	ID_4	20	0	-12.5	-12.5	-12.5	28.75	0	27.5	22.5	-12.5	12.5		SetB	ID_4	20	0	2.5	-22.5	15	42.5	-3.75	31.25	22.5	-10	12.5		SetB	ID_4	20	0	28.75	7.5	-20	31.25	-3.75	28.75	-12.5	-5	-7.5
SetC	ID_5	23	1	-12.5	-20	-25	41.25	32.5	37.5	5	25	-10		SetC	ID_5	23	1	27.5	10	20	38.75	40	35	15	21.25	17.5		SetC	ID_5	23	1	32.5	17.5	22.5	30	41.25	41.25	-20	18.75	-5
SetC	ID_6	21	0	-22.5	-42.5	-40	32.5	-7.5	10	11.25	0	7.5		SetC	ID_6	21	0	-12.5	-30	-32.5	42.5	-5	0	22.5	27.5	37.5		SetC	ID_6	21	0	45	-8.75	27.5	28.75	12.5	42.5	-11.25	-10	-12.5
SetD	ID_7	29	1	7.5	2.5	-25	32.5	7.5	20	-17.5	10	2.5		SetD	ID_7	29	1	-10	-17.5	-32.5	35	-7.5	17.5	-45	-5	-40		SetD	ID_7	29	1	35	20	12.5	37.5	22.5	17.5	-40	17.5	-12.5
SetD	ID_8	22	0	2.5	32.5	-32.5	32.5	35	10	26.25	-10	7.5		SetD	ID_8	22	0	12.5	35	-15	36.25	42.5	33.75	28.75	15	27.5		SetD	ID_8	22	0	13.75	37.5	-10	28.75	45	25	1.25	-5	12.5
SetD	ID_9	19	1	31.25	-50	-25	37.5	47.5	35	15	12.5	2.5		SetD	ID_9	19	1	38.75	-45	-35	42.5	40	30	20	12.5	-11.25		SetD	ID_9	19	1	47.5	-13.75	-15	50	45	47.5	-30	5	0
SetA	ID_10	19	1	41.25	13.75	32.5	40	21.25	25	40	41.25	35		SetA	ID_10	19	1	38.75	13.75	35	30	12.5	36.25	40	32.5	35		SetA	ID_10	19	1	47.5	50	48.75	47.5	42.5	43.75	20	47.5	46.25
SetA	ID_11	27	1	-23.75	-26.25	8.125	23.75	-8.75	20	18.75	2.5	-3.75		SetA	ID_11	27	1	-31.25	-37.5	5.625	23.75	-11.25	20	13.75	-29	-11.25		SetA	ID_11	27	1	8.75	8.75	16.25	21.25	8.75	17.5	17.5	3.75	2.5
SetA	ID_12	33	1	-4.375	-18.75	-27.5	28.75	23.75	23.75	23.125	1.25	8.75		SetA	ID_12	33	1	-4.375	-22.5	-21.875	34.375	25.625	27.5	25	10	-3.75		SetA	ID_12	33	1	5	2.5	-6.25	27.5	16.875	18.75	25	-1.25	7.5
SetB	ID_13	19	1	-37.5	-30.625	-26.25	28.75	25	38.75	27.5	-3.125	12.5		SetB	ID_13	19	1	-37.5	-25	-19.375	35	20	43.75	35	2.5	10.625		SetB	ID_13	19	1	-1.25	-7.5	7.5	27.5	11.25	26.25	-2.5	-36.25	-42.5
SetB	ID_14	28	0	-13.75	-36.25	-28.75	-10	-8.75	-2.5	-15	-30	-2.5		SetB	ID_14	28	0	-13.75	-42.5	-37.5	13.75	-1.25	-10	10	-30	17.5		SetB	ID_14	28	0	40	37.5	42.5	28.75	42.5	41.25	32.5	27.5	2.5
SetC	ID_15	25	1	-42.5	-46.875	-20.625	-3.75	-6.875	3.875	1.25	11.875	18.125		SetC	ID_15	25	1	-25	-18.75	-4.375	-3.75	-13.125	5.625	3.75	15	28.125		SetC	ID_15	25	1	-13.125	11.25	-8.125	1.25	-10.625	0	3.5	-3.125	26.25
SetC	ID_16	21	1	35	-11.25	3.75	37.5	7.5	27.5	15	1.875	7.5		SetC	ID_16	21	1	25	-18.75	-5	37.5	5	21.25	5	-2.5	2.5		SetC	ID_16	21	1	37.5	11.25	26.25	37.5	17.5	31.25	22.5	4.375	5
SetC	ID_17	22	1	20	-47.5	-25	36.25	20	43.75	-2.5	-3.75	6.25		SetC	ID_17	22	1	-16.25	-45	-15	41.25	10	46.25	-1.25	-1.25	-13.75		SetC	ID_17	22	1	45	35	7.5	40	26.25	31.25	3.75	-31.25	-30
SetD	ID_18	23	0	-8.75	-17.5	-17.5	23.75	32.5	28.75	5	2.5	17.5		SetD	ID_18	23	0	-3.75	-28.75	-23.75	30	31.25	28.75	12.5	2.5	13.75		SetD	ID_18	23	0	15	-22.5	-13.75	35	41.25	37.5	18.75	-1.25	17.5
SetA	ID_19	22	0	-13.75	-10	10	-2.5	13.75	0	-7.5	-2.5	5		SetA	ID_19	22	0	1.25	-5	8.75	6.25	12.5	3.75	-2.5	1.25	5		SetA	ID_19	22	0	-16.25	-2.5	5	5	18.75	3.75	-8.75	-6.25	3.75
SetA	ID_20	22	1	8.75	-17.5	7.5	36.25	20	15	15	-6.25	17.5		SetA	ID_20	22	1	5	-22.5	22.5	36.25	13.75	20	15	-11.25	23.75		SetA	ID_20	22	1	2.5	0	7.5	28.125	23.75	13.75	16.875	-12.5	-1.25
SetB	ID_21	22	0	-34.375	-32.5	-38.75	-27.5	-13.75	-18.125	-6.875	-14.375	-15		SetB	ID_21	22	0	-23.75	-33.75	-28.75	-8.75	-16.25	-11.25	-2.5	-5.625	-3.75		SetB	ID_21	22	0	-22.5	-13.75	-23.75	-10	-5.625	-7.5	-18.75	-11.25	-6.875
SetB	ID_22	22	1	-38.75	-40	-28.75	-36.25	-28.75	-15	-6.25	2.5	-20		SetB	ID_22	22	1	-7.5	-20	-25	6.25	21.25	10	8.75	1.25	23.75		SetB	ID_22	22	1	15	-2.5	7.5	6.25	21.25	25	-1.25	30	2.5
SetC	ID_23	22	1	13.75	2.5	-6.66667	32.5	30	-6.25	-12.5	-3.75	-6.25		SetC	ID_23	22	1	2.5	10	10	31.25	17.5	-20	-30	-13.75	-27.5		SetC	ID_23	22	1	16.25	25	1.66667	38.75	27.5	7.5	-12.5	-2.5	-5
SetD	ID_24	22	1	-0.625	0	3.75	15	4.375	11.25	-3.75	-2.5	10		SetD	ID_24	22	1	-11.875	-6.25	8.75	17.5	3.125	14.375	5.625	-11.25	10.625		SetD	ID_24	22	1	1.875	1.25	7.5	14.375	13.75	6.25	-2.5	-1.875	9.375
SetD	ID_25	27	0	0.625	-15	-16.875	-8.125	-11.25	-14.375	21.25	-3.125	8.75		SetD	ID_25	27	0	-1.875	-15	-23.125	-4.375	-7.5	-8.75	23.125	-1.25	10		SetD	ID_25	27	0	-6.25	-5	-23.125	-0.625	-21.875	-8.125	18.125	-6.875	13.125
SetD	ID_26	20	1	-15	-12.5	-16.25	21.25	-15	-2.5	-2.5	-11.25	13.75		SetD	ID_26	20	1	-11.25	-12.5	-5	32.5	-7.5	12.5	17.5	-12.5	17.5		SetD	ID_26	20	1	7.5	30	-6.25	17.5	26.25	-2.5	-15	10	5
Four Texts：Innate Sensorineural Heraing Impaitment N=17			Favorability											Readable														Emotionality
Set	ID	Age	Sex	3letter-Recorded-Like	3letter-Shuffled-Like	3letter-Constant-Like	6letter-Recorded-Like	6letter-Shuffled-Like	6letter-Constant-Like	12letter-Recorded-Like	12letter-Shuffled-Like	12letter-Constant-Like		Set	ID	Age	Sex	3letter-Recorded-Readable	3letter-Shuffled-Readable	3letter-Constant-Readable	6letter-Recorded-Readable	6letter-Shuffled-Readable	6letter-Constant-Readable	12letter-Recorded-Readable	12letter-Shuffled-Readable	12letter-Constant-Readable		Set	ID	Age	Sex	3letter-Recorded-Emotional	3letter-Shuffled-Emotional	3letter-Constant-Emotional	6letter-Recorded-Emotional	6letter-Shuffled-Emotional	6letter-Constant-Emotional	12letter-Recorded-Emotional	12letter-Shuffled-Emotional	12letter-Constant-Emotional
SetA	ID_1	26	1	-17.5	-25	-25	25	37.5	20	15	5	7.5		SetA	ID_1	26	1	-20	-17.5	-30	30	35	30	20	7.5	0		SetA	ID_1	26	1	0	-5	-5	20	25	25	25	5	5
SetA	ID_2	21	0	-30	-7.5	-27.5	35	15	37.5	37.5	-10	20		SetA	ID_2	21	0	-15	-10	-5	45	0	35	37.5	-10	20		SetA	ID_2	21	0	15	-15	-20	15	-5	35	-20	-10	-40
SetB	ID_3	20	0	-37.5	-35	-40	7.5	-2.5	-7.5	-25	-20	0		SetB	ID_3	20	0	-15	-15	-10	35	2.5	0	-5	-15	20		SetB	ID_3	20	0	30	20	35	25	40	35	-7.5	15	20
SetB	ID_4	.	.	.	.	.	.	.	.	.	.	.		SetB	ID_4	.	.	.	.	.	.	.	.	.	.	.		SetB	ID_4	.	.	.	.	.	.	.	.	.	.	.
SetC	ID_5	23	1	15	-10	-30	35	15	40	-10	5	5		SetC	ID_5	23	1	-10	-20	-30	35	5	30	-35	-5	-20		SetC	ID_5	23	1	35	15	15	35	25	35	-20	15	10
SetC	ID_6	.	.	.	.	.	.	.	.	.	.	.		SetC	ID_6	.	.	.	.	.	.	.	.	.	.	.		SetC	ID_6	.	.	.	.	.	.	.	.	.	.	.
SetD	ID_7	29	1	25	-35	-25	30	47.5	42.5	27.5	10	20		SetD	ID_7	29	1	30	-40	-30	35	35	42.5	40	10	20		SetD	ID_7	29	1	45	-15	-15	45	45	45	-5	20	15
SetD	ID_8	22	0	25	-5	10	30	25	45	20	20	15		SetD	ID_8	22	0	20	-50	25	20	25	40	20	20	20		SetD	ID_8	22	0	20	5	25	40	30	45	20	25	30
SetD	ID_9	.	.	.	.	.	.	.	.	.	.	.		SetD	ID_9	.	.	.	.	.	.	.	.	.	.	.		SetD	ID_9	.	.	.	.	.	.	.	.	.	.	.
SetA	ID_10	19	1	0.3125	-24.0625	-24.375	0	-3.4375	0	16.25	5.3125	0		SetA	ID_10	19	1	-2.8125	-25.3125	-13.75	3.75	-1.875	5.3125	21.25	8.125	-3.75		SetA	ID_10	19	1	10.625	0	2.1875	16.875	6.875	9.6875	6.25	-3.125	9.0625
SetA	ID_11	27	1	-43.4375	-41.5625	-34.2188	-7.8125	-2.1875	-2.5	-1.5625	-10.625	0.3125		SetA	ID_11	27	1	-32.8125	-34.375	-36.0938	10.9375	2.1875	15	13.4375	-22.25	14.6875		SetA	ID_11	27	1	9.6875	8.4375	16.5625	14.0625	9.6875	19.375	-8.125	-1.5625	-6.875
SetA	ID_12	33	1	18.9062	-14.6875	-1.875	24.6875	25.9375	13.4375	-6.71875	-7.1875	-12.8125		SetA	ID_12	33	1	13.9062	-18.125	7.03125	33.5938	18.9062	-6.875	3.75	-20	-25.9375		SetA	ID_12	33	1	33.75	25.625	20.9375	31.875	19.2188	24.6875	-3.75	-5.3125	-13.125
SetB	ID_13	.	.	.	.	.	.	.	.	.	.	.		SetB	ID_13	.	.	.	.	.	.	.	.	.	.	.		SetB	ID_13	.	.	.	.	.	.	.	.	.	.	.
SetB	ID_14	.	.	.	.	.	.	.	.	.	.	.		SetB	ID_14	.	.	.	.	.	.	.	.	.	.	.		SetB	ID_14	.	.	.	.	.	.	.	.	.	.	.
SetC	ID_15	.	.	.	.	.	.	.	.	.	.	.		SetC	ID_15	.	.	.	.	.	.	.	.	.	.	.		SetC	ID_15	.	.	.	.	.	.	.	.	.	.	.
SetC	ID_16	21	1	12.5	-15.625	-18.125	33.75	8.75	18.75	-7.5	-4.0625	-6.25		SetC	ID_16	21	1	2.5	-24.375	-27.5	33.75	12.5	15.625	-2.5	-6.25	-13.75		SetC	ID_16	21	1	28.75	-9.375	-6.875	38.75	23.75	25.625	6.25	-7.8125	-7.5
SetC	ID_17	.	.	.	.	.	.	.	.	.	.	.		SetC	ID_17	.	.	.	.	.	.	.	.	.	.	.		SetC	ID_17	.	.	.	.	.	.	.	.	.	.	.
SetD	ID_18	23	0	10.625	11.25	-1.25	31.875	11.25	-10.625	17.5	-8.75	3.75		SetD	ID_18	23	0	3.125	5.625	3.125	30	-4.375	-10.625	21.25	-13.75	11.875		SetD	ID_18	23	0	2.5	6.25	3.125	32.5	25.625	-6.25	14.375	-5.625	-6.25
SetA	ID_19	22	0	-19.375	-10	-5	-21.25	21.875	-22.5	-8.75	-16.25	-17.5		SetA	ID_19	22	0	-1.875	-5	1.875	0.625	13.75	-18.125	-8.75	-11.875	2.5		SetA	ID_19	22	0	-18.125	-1.25	-2.5	-10	24.375	-18.125	-16.875	-8.125	-8.125
SetA	ID_20	22	1	-10.625	-33.75	-21.25	-6.875	-15	32.5	-2.5	21.875	-16.25		SetA	ID_20	22	1	17.5	-36.25	-13.75	43.125	31.875	35	7.5	9.375	36.875		SetA	ID_20	22	1	1.25	-25	-21.25	39.0625	36.875	31.875	8.4375	8.75	-0.625
SetB	ID_21	22	0	-11.4583	-0.833333	0.625	10.8333	28.75	-12.7083	11.0417	8.54167	-1.66667		SetB	ID_21	22	0	-11.25	2.08333	0.625	17.0833	7.91667	-13.75	9.16667	8.125	-7.91667		SetB	ID_21	22	0	-7.5	12.0833	13.125	26.6667	31.4583	-2.5	7.08333	16.25	1.04167
SetB	ID_22	.	.	.	.	.	.	.	.	.	.	.		SetB	ID_22	.	.	.	.	.	.	.	.	.	.	.		SetB	ID_22	.	.	.	.	.	.	.	.	.	.	.
SetC	ID_23	22	1	10.9375	-8.75	-9.79167	18.125	9.375	-7.1875	12.5	7.8125	11.5625		SetC	ID_23	22	1	9.375	-7.5	-8.125	24.6875	12.5	-9.375	11.25	6.5625	6.25		SetC	ID_23	22	1	11.5625	14.375	-5.20833	22.1875	13.125	-8.75	9.375	5	12.5
SetD	ID_24	.	.	.	.	.	.	.	.	.	.	.		SetD	ID_24	.	.	.	.	.	.	.	.	.	.	.		SetD	ID_24	.	.	.	.	.	.	.	.	.	.	.
SetD	ID_25	27	0	-8.95833	-20	-23.125	-11.0417	-12.9167	-18.125	-7.91667	-15.2083	-2.91667		SetD	ID_25	27	0	-11.4583	-16.6667	-26.0417	-8.125	-11.6667	-14.5833	1.04167	-16.25	11.6667		SetD	ID_25	27	0	12.9167	16.6667	5.625	12.2917	13.5417	17.2917	21.0417	11.875	5.20833
SetD	ID_26	20	1	-25.8333	-25	-21.25	33.3333	-5	25	23.3333	5.41667	25.4167		SetD	ID_26	20	1	-19.5833	-28.3333	-10	41.6667	-10.4167	29.5833	30	4.16667	23.3333		SetD	ID_26	20	1	20.4167	12.5	-17.0833	32.9167	2.5	22.0833	4.16667	8.33333	14.1667
Four Texts：Not Innate Sensorineural Heraing Impaitment N=6			Favorability											Readable														Emotionality
Set	ID	Age	Sex	3letter-Recorded-Like	3letter-Shuffled-Like	3letter-Constant-Like	6letter-Recorded-Like	6letter-Shuffled-Like	6letter-Constant-Like	12letter-Recorded-Like	12letter-Shuffled-Like	12letter-Constant-Like		Set	ID	Age	Sex	3letter-Recorded-Readable	3letter-Shuffled-Readable	3letter-Constant-Readable	6letter-Recorded-Readable	6letter-Shuffled-Readable	6letter-Constant-Readable	12letter-Recorded-Readable	12letter-Shuffled-Readable	12letter-Constant-Readable		Set	ID	Age	Sex	3letter-Recorded-Emotional	3letter-Shuffled-Emotional	3letter-Constant-Emotional	6letter-Recorded-Emotional	6letter-Shuffled-Emotional	6letter-Constant-Emotional	12letter-Recorded-Emotional	12letter-Shuffled-Emotional	12letter-Constant-Emotional
SetA	ID_1	.	.	.	.	.	.	.	.	.	.	.		SetA	ID_1	.	.	.	.	.	.	.	.	.	.	.		SetA	ID_1	.	.	.	.	.	.	.	.	.	.	.
SetA	ID_2	.	.	.	.	.	.	.	.	.	.	.		SetA	ID_2	.	.	.	.	.	.	.	.	.	.	.		SetA	ID_2	.	.	.	.	.	.	.	.	.	.	.
SetB	ID_3	.	.	.	.	.	.	.	.	.	.	.		SetB	ID_3	.	.	.	.	.	.	.	.	.	.	.		SetB	ID_3	.	.	.	.	.	.	.	.	.	.	.
SetB	ID_4	20	0	5	-45	-25	30	15	25	-10	10	20		SetB	ID_4	20	0	-20	-50	20	35	10	40	-10	25	10		SetB	ID_4	20	0	40	20	20	10	25	10	-15	-15	-15
SetC	ID_5	.	.	.	.	.	.	.	.	.	.	.		SetC	ID_5	.	.	.	.	.	.	.	.	.	.	.		SetC	ID_5	.	.	.	.	.	.	.	.	.	.	.
SetC	ID_6	.	.	.	.	.	.	.	.	.	.	.		SetC	ID_6	.	.	.	.	.	.	.	.	.	.	.		SetC	ID_6	.	.	.	.	.	.	.	.	.	.	.
SetD	ID_7	.	.	.	.	.	.	.	.	.	.	.		SetD	ID_7	.	.	.	.	.	.	.	.	.	.	.		SetD	ID_7	.	.	.	.	.	.	.	.	.	.	.
SetD	ID_8	.	.	.	.	.	.	.	.	.	.	.		SetD	ID_8	.	.	.	.	.	.	.	.	.	.	.		SetD	ID_8	.	.	.	.	.	.	.	.	.	.	.
SetD	ID_9	19	1	-50	-50	-50	0	0	-30	-50	0	30		SetD	ID_9	19	1	0	-10	-50	0	0	0	0	0	30		SetD	ID_9	19	1	10	10	0	0	0	20	-50	0	0
SetA	ID_10	.	.	.	.	.	.	.	.	.	.	.		SetA	ID_10	.	.	.	.	.	.	.	.	.	.	.		SetA	ID_10	.	.	.	.	.	.	.	.	.	.	.
SetA	ID_11	.	.	.	.	.	.	.	.	.	.	.		SetA	ID_11	.	.	.	.	.	.	.	.	.	.	.		SetA	ID_11	.	.	.	.	.	.	.	.	.	.	.
SetA	ID_12	.	.	.	.	.	.	.	.	.	.	.		SetA	ID_12	.	.	.	.	.	.	.	.	.	.	.		SetA	ID_12	.	.	.	.	.	.	.	.	.	.	.
SetB	ID_13	19	1	-0.208333	-11.6667	1.25	15	-1.875	19.5833	8.75	-3.75	12.0833		SetB	ID_13	19	1	-3.95833	-12.0833	-12.5	23.3333	5.20833	27.2917	22.2917	-10	16.875		SetB	ID_13	19	1	16.875	17.9167	15.8333	18.125	16.6667	16.6667	-8.33333	14.375	0.208333
SetB	ID_14	.	.	.	.	.	.	.	.	.	.	.		SetB	ID_14	.	.	.	.	.	.	.	.	.	.	.		SetB	ID_14	.	.	.	.	.	.	.	.	.	.	.
SetC	ID_15	25	1	-13.75	-12.5	-14.375	25	-7.5	12.5	10	-11.875	13.125		SetC	ID_15	25	1	-4.375	-17.5	5	37.5	-5.625	21.875	20	-11.25	15		SetC	ID_15	25	1	18.125	18.75	-13.125	24.375	11.25	13.125	-13.75	2.5	-1.25
SetC	ID_16	.	.	.	.	.	.	.	.	.	.	.		SetC	ID_16	.	.	.	.	.	.	.	.	.	.	.		SetC	ID_16	.	.	.	.	.	.	.	.	.	.	.
SetC	ID_17	22	1	-22.5	-42.5	-40	32.5	-7.5	10	11.25	0	7.5		SetC	ID_17	22	1	-12.5	-30	-32.5	42.5	-5	0	22.5	27.5	37.5		SetC	ID_17	22	1	45	-8.75	27.5	28.75	12.5	42.5	-11.25	-10	-12.5
SetD	ID_18	.	.	.	.	.	.	.	.	.	.	.		SetD	ID_18	.	.	.	.	.	.	.	.	.	.	.		SetD	ID_18	.	.	.	.	.	.	.	.	.	.	.
SetA	ID_19	.	.	.	.	.	.	.	.	.	.	.		SetA	ID_19	.	.	.	.	.	.	.	.	.	.	.		SetA	ID_19	.	.	.	.	.	.	.	.	.	.	.
SetA	ID_20	.	.	.	.	.	.	.	.	.	.	.		SetA	ID_20	.	.	.	.	.	.	.	.	.	.	.		SetA	ID_20	.	.	.	.	.	.	.	.	.	.	.
SetB	ID_21	.	.	.	.	.	.	.	.	.	.	.		SetB	ID_21	.	.	.	.	.	.	.	.	.	.	.		SetB	ID_21	.	.	.	.	.	.	.	.	.	.	.
SetB	ID_22	22	1	-29.375	-33.125	9.0625	31.875	-1.875	25	29.375	-3.75	18.125		SetB	ID_22	22	1	-35.625	-38.75	22.8125	36.875	-0.625	30	26.875	-12	14.375		SetB	ID_22	22	1	9.375	6.875	28.125	33.125	-10.625	13.75	28.75	-18.125	-23.75
SetC	ID_23	.	.	.	.	.	.	.	.	.	.	.		SetC	ID_23	.	.	.	.	.	.	.	.	.	.	.		SetC	ID_23	.	.	.	.	.	.	.	.	.	.	.
SetD	ID_24	.	.	.	.	.	.	.	.	.	.	.		SetD	ID_24	.	.	.	.	.	.	.	.	.	.	.		SetD	ID_24	.	.	.	.	.	.	.	.	.	.	.
SetD	ID_25	.	.	.	.	.	.	.	.	.	.	.		SetD	ID_25	.	.	.	.	.	.	.	.	.	.	.		SetD	ID_25	.	.	.	.	.	.	.	.	.	.	.
SetD	ID_26	.	.	.	.	.	.	.	.	.	.	.		SetD	ID_26	.	.	.	.	.	.	.	.	.	.	.		SetD	ID_26	.	.	.	.	.	.	.	.	.	.	.
